# Supplementary material for: Specific exercise patterns generate an epigenetic molecular memory window that drives long-term memory formation and identifies ACVR1C as a bidirectional regulator of memory in mice
Source: Nat Commun. 2024 May 7;15:3836. doi: 10.1038/s41467-024-47996-w (PMC11076285; doi:10.1038/s41467-024-47996-w)
Supplement: Supplementary file 4 — Source data [file 41467_2024_47996_MOESM4_ESM.xlsx]

## Sheet: Figure 1B
0-0-0	0-0-2	14-0-0	14-7-0	14-7-2	14-14-0	14-14-2
-8.45361	3.75671	51.7241	-2.04082	21.7731	4	7.48808
22.8228	12.979	48.3871	15.493	42.758	0	43.2381
-22.9268	-35.6201	30	17.1333	61.0738	-7.31707	-3.42406
10.661	-20.3361	50.9434	8.42105	6.02151	-3.7037	27.9661
3.22581	24.5614	25	32.6087	20	11.7647	22.2183
19.9884	10.3734	57.1429	-0.01069	-19.322	3.7037	-0.42605
20	-14.5342		10	5.12	23.8095	-2.23091
3.22581	7.84		18.5185	20.57	-3.44828	6.06061
2.79589	2.49		21.7268	16.73	0	-8.99261
-6.23935	-10.41		17.2414	27.55		13.4791
	-4.67			58.72
	-6.97
	16.25
	-14.5
	-14.1

## Sheet: Figure 1D
	Measure	fEPSP slope (% of baseline)																											Mean Potentiation			Representative field traces
	Group		0-0-0													14-0-0													0-0-0	14-0-0		0-0-0 baseline	0-0-0 LTP	14-0-0 baseline	14-0-0 LTP
	Units	msec																														mV	mV	mV	mV
		0	105	102	100	103	102	105	99	97	97	106	99	100		100	95	108	93	97	108	102	95	102	102	96	101		154	188		-0.04	-0.04	-0.03	-0.03
		0.4	98	102	94	100	101	99	94	97	98	103	101	94		100	90	91	101	94	106	99	99	106	106	95	103		138	183		-0.03	-0.04	-0.04	-0.05
		0.7	102	96	100	97	95	99	98	99	97	102	104	95		100	97	98	99	103	107	93	95	103	91	93	98		157	187		-0.05	-0.04	-0.04	-0.05
		1.1	100	99	97	96	97	102	102	96	101	98	103	95		100	92	95	98	106	104	100	97	98	90	95	98		150	187		-0.04	-0.04	-0.04	-0.03
		1.4	96	97	99	87	97	100	98	102	103	99	99	93		97	96	95	96	105	110	101	99	97	100	91	102		155	180		-0.04	-0.03	-0.03	-0.03
		1.7	99	97	99	94	100	100	95	102	91	96	100	90		91	98	91	101	101	105	100	97	100	105	93	98		144	171		-0.03	-0.04	-0.03	-0.04
		2.1	101	96	100	83	95	102	99	102	106	100	99	90		97	97	90	101	103	102	94	102	102	100	91	104					-0.03	-0.04	-0.02	-0.03
		2.4	101	101	100	100	98	99	97	96	97	95	100	93		96	98	99	99	97	100	97	101	97	98	100	103					-0.03	-0.04	-0.02	-0.03
		2.7	98	100	99	89	99	98	101	98	102	94	102	98		97	98	101	99	102	104	99	105	95	97	94	97					-0.04	-0.05	-0.03	-0.04
		3.1	100	102	100	101	100	100	95	100	94	106	104	95		94	89	99	100	99	97	101	102	100	103	102	100					-0.03	-0.05	-0.01	-0.04
		3.4	96	94	98	99	98	102	92	100	97	104	100	98		91	99	95	98	105	96	91	100	100	98	99	100					-0.03	-0.03	-0.01	-0.04
		3.7	99	100	95	92	99	100	96	99	92	103	102	92		92	95	101	98	105	96	94	105	99	96	95	104					-0.04	-0.04	-0.03	-0.04
		4.1	96	95	96	93	96	96	93	102	91	102	100	97		100	94	95	97	104	102	100	101	101	94	100	99					-0.02	-0.04	-0.02	-0.05
		4.4	101	97	101	103	94	105	100	101	96	104	98	95		98	102	98	102	108	97	99	99	101	96	101	97					-0.02	-0.03	-0.02	-0.04
		4.7	97	101	101	95	101	102	97	99	96	102	96	100		100	97	100	100	100	101	102	105	98	94	101	99					-0.02	-0.04	-0.03	-0.05
		5.1	99	98	97	103	98	100	96	103	102	100	98	97		99	100	93	99	99	104	100	104	101	93	98	97					-0.04	-0.05	-0.03	-0.03
		5.4	97	99	101	101	98	106	98	97	100	102	99	100		93	95	97	98	101	99	99	97	95	95	103	96					-0.05	-0.03	-0.02	-0.04
		5.7	97	103	96	108	99	96	93	102	95	98	97	101		96	99	97	99	100	107	100	104	103	98	101	93					-0.05	-0.03	-0.03	-0.04
		6.1	94	104	102	102	99	103	91	104	99	101	93	100		95	97	97	98	105	100	104	98	103	94	95	101					-0.04	-0.04	-0.04	-0.04
		6.4	97	99	98	107	95	93	101	99	98	101	96	98		100	98	101	98	101	105	101	96	103	96	98	96					-0.01	-0.04	-0.03	-0.03
		6.8	93	98	96	94	97	98	101	97	100	101	99	101		99	98	97	98	99	102	98	95	99	98	97	96					-0.02	-0.04	-0.02	-0.04
		7.4	92	97	100	106	98	90	97	97	97	98	101	103		99	103	94	97	102	102	102	96	97	99	94	101					-0.03	-0.04	-0.03	-0.04
		7.7	95	100	95	109	102	100	103	96	102	104	102	100		102	94	96	99	103	108	101	95	98	104	88	97					-0.02	-0.04	-0.03	-0.03
		8.1	90	97	102	111	100	97	100	103	103	99	105	109		96	98	104	99	105	105	100	95	102	103	90	98					-0.02	-0.05	-0.03	-0.04
		8.4	97	98	100	106	98	97	96	96	97	99	96	102		102	109	106	102	98	98	104	100	101	103	96	94					-0.02	-0.04	-0.03	-0.03
		8.7	105	103	99	103	98	102	96	95	98	97	97	100		100	98	101	98	99	100	100	95	98	99	92	93					-0.03	-0.05	-0.03	-0.02
		9.1	103	101	98	106	100	99	97	102	97	100	100	99		97	102	102	104	95	102	98	102	100	104	99	98					-0.03	-0.05	-0.03	-0.02
		9.4	103	101	100	111	102	103	98	93	100	97	99	100		101	107	99	97	98	104	99	100	102	102	102	102					-0.03	-0.04	-0.03	-0.03
		9.7	103	101	99	98	101	99	105	95	109	101	102	103		97	107	103	100	95	105	95	99	102	106	101	94					-0.04	-0.05	-0.03	-0.03
		10.1	109	99	98	106	97	101	103	98	101	98	100	103		98	105	101	101	95	99	95	101	99	103	106	103					-0.04	-0.06	-0.03	-0.04
		10.4	107	95	100	108	97	98	99	95	103	104	95	93		104	99	106	102	100	99	100	110	98	97	103	100					-0.04	-0.06	-0.02	-0.04
		10.7	99	96	102	99	96	105	97	104	103	97	102	95		100	109	101	102	97	91	106	101	103	103	101	99					-0.03	-0.05	-0.02	-0.03
		11.1	104	100	100	94	99	97	100	103	100	100	100	101		104	101	99	99	98	90	98	91	101	102	102	99					-0.02	-0.04	-0.03	-0.03
		11.4	104	97	101	93	99	102	104	97	96	103	98	99		101	99	100	95	97	100	101	93	100	103	104	100					-0.02	-0.05	-0.04	-0.03
		11.7	102	101	103	105	103	101	100	97	105	98	98	98		105	101	97	100	99	95	101	101	99	105	104	97					-0.03	-0.04	-0.04	-0.03
		12.1	102	102	101	104	102	102	103	100	104	100	97	98		94	100	98	97	93	97	103	101	96	102	99	99					-0.04	-0.04	-0.03	-0.05
		12.4	101	99	103	89	99	105	100	100	100	102	97	95		108	101	101	103	96	98	101	100	102	100	101	98					-0.04	-0.04	-0.03	-0.04
		12.7	98	99	101	100	106	100	99	100	101	99	102	102		100	102	104	96	92	96	103	109	103	100	101	102					-0.02	-0.03	-0.04	-0.03
		13.1	99	103	103	104	103	101	100	100	100	102	98	95		102	96	99	104	100	94	105	100	100	105	101	98					-0.04	-0.04	-0.03	-0.04
		13.4	94	102	102	106	102	101	98	102	103	97	100	94		105	106	101	104	97	91	99	102	97	102	101	102					-0.03	-0.04	-0.03	-0.04
		13.7	95	101	100	105	100	106	95	95	103	97	98	101		107	107	101	103	96	95	98	103	97	98	99	105					-0.02	-0.04	-0.02	-0.04
		14.1	100	99	104	106	103	103	103	99	111	101	98	99		106	98	100	98	93	100	105	101	98	100	99	99					-0.01	-0.04	-0.03	-0.03
		14.4	100	98	99	102	101	98	103	93	95	96	96	93		101	103	102	99	95	93	98	100	100	100	100	98					-0.02	-0.05	-0.04	-0.05
		14.7	93	99	100	88	100	107	100	98	105	98	101	106		104	99	107	99	94	98	96	102	102	103	102	94					-0.03	-0.04	-0.03	-0.04
		15.1	96	99	97	87	102	101	100	99	106	101	99	101		107	100	101	100	101	93	101	106	102	98	103	105					-0.02	-0.03	-0.04	-0.04
		15.4	98	101	97	91	105	101	103	101	103	95	101	104		99	102	104	103	99	86	98	103	103	101	107	101					-0.04	-0.03	-0.03	-0.03
		15.7	100	105	98	93	101	97	99	102	97	97	101	109		104	102	106	101	99	99	97	101	98	107	102	105					-0.03	-0.05	-0.03	-0.04
		16.1	97	100	102	96	104	100	104	98	102	98	103	107		106	104	101	108	105	94	98	101	102	97	105	99					-0.01	-0.04	-0.03	-0.03
		16.4	102	99	98	105	102	94	104	99	100	101	104	107		106	105	103	100	102	100	98	105	101	102	102	104					-0.02	-0.06	-0.03	-0.03
		16.7	112	99	102	107	103	102	100	99	108	101	99	97		102	99	104	101	100	100	102	103	101	104	105	101					-0.03	-0.06	-0.02	-0.03
		17.1	98	102	103	103	105	98	104	106	96	101	101	99		109	103	103	104	101	102	99	96	98	104	102	106					-0.03	-0.06	-0.01	-0.03
		17.4	97	100	102	106	101	101	101	103	96	94	104	103		106	104	105	103	100	107	105	100	95	99	106	102					-0.03	-0.04	-0.03	-0.04
		17.7	110	100	104	103	100	98	96	96	100	101	101	102		104	105	102	105	98	108	97	94	102	102	102	106					-0.04	-0.05	-0.02	-0.02
		18.1	103	104	100	104	102	99	99	103	104	101	101	97		102	103	106	107	101	101	104	98	97	100	103	103					-0.02	-0.04	-0.02	-0.03
		18.4	104	104	104	107	100	98	96	102	102	100	95	107		106	105	99	97	107	96	104	96	88	100	103	104					-0.03	-0.05	-0.04	-0.04
		18.7	103	103	103	107	104	98	102	104	98	104	93	100		105	106	100	100	104	102	102	102	101	100	100	100					-0.03	-0.04	-0.04	-0.03
		19.1	106	106	104	106	105	96	99	103	100	103	104	103		102	107	100	98	105	104	101	96	101	102	100	103					-0.03	-0.03	-0.02	-0.04
		19.4	101	107	99	94	103	96	105	101	98	102	100	101		102	102	104	102	101	97	100	105	100	102	105	102					-0.03	-0.05	-0.04	-0.03
		19.8	104	104	101	93	104	92	100	102	101	98	102	96		100	99	97	97	103	100	109	98	102	98	106	102					-0.04	-0.04	-0.03	-0.04
		20.1	210	210	238	176	176	188	210	174	195	187	286	193		239	217	206	253	254	282	217	205	188	191	283	166					-0.03	-0.04	-0.02	-0.04
		20.6	217	232	282	232	187	219	228	205	224	222	322	217		290	263	235	293	297	323	241	268	229	240	301	200					-0.02	-0.05	-0.02	-0.04
		20.9	235	237	316	217	204	221	250	205	244	215	381	208		303	286	259	306	321	337	271	278	240	202	332	204					-0.01	-0.05	-0.04	-0.04
		21.3	228	221	300	214	209	222	236	209	241	223	362	209		316	275	256	303	313	314	274	260	233	246	325	208					-0.02	-0.04	-0.04	-0.05
		21.7	211	208	294	192	201	212	226	198	226	206	330	193		291	251	240	268	281	287	256	249	221	234	306	211					-0.03	-0.04	-0.03	-0.04
		22.3	206	200	279	190	198	204	210	186	216	214	302	195		279	233	220	254	262	269	246	243	218	224	294	196					-0.04	-0.04	-0.04	-0.02
		22.6	192	187	274	203	196	201	204	193	205	211	293	193		259	213	205	247	231	258	234	243	208	220	281	193					-0.04	-0.04	-0.03	-0.02
		23.1	186	180	262	203	191	201	197	192	199	193	291	185		244	203	195	235	220	237	225	233	195	220	278	188					-0.04	-0.03	-0.03	-0.03
		23.4	184	179	253	188	191	191	191	183	199	187	273	188		243	201	177	228	207	234	220	222	189	199	267	181					-0.04	-0.04	-0.02	-0.04
		23.8	181	172	254	191	181	192	185	184	194	190	266	178		232	186	180	228	189	231	218	219	188	191	258	182					-0.04	-0.06	-0.03	-0.04
		24.2	171	177	240	180	180	193	184	182	191	191	261	180		231	186	175	221	197	216	211	217	171	190	259	178					-0.05	-0.04	-0.03	-0.03
		24.5	169	171	240	180	180	182	181	178	187	181	248	175		216	187	185	215	192	227	201	203	184	191	255	174					-0.03	-0.04	-0.03	-0.05
		24.8	165	169	237	158	177	188	181	165	188	188	247	172		212	184	183	212	190	224	204	207	184	186	244	172					-0.04	-0.05	-0.04	-0.04
		25.2	165	167	232	179	175	181	179	170	183	177	242	172		208	185	181	205	184	214	196	208	185	178	246	170					-0.04	-0.04	-0.03	-0.03
		25.5	161	158	229	169	173	183	173	174	186	179	244	172		209	186	177	206	192	209	193	202	175	178	238	161					-0.03	-0.04	-0.02	-0.04
		25.8	163	160	223	172	176	178	173	172	180	185	240	177		210	177	181	208	187	196	196	204	169	186	236	167					-0.03	-0.05	-0.04	-0.04
		26.2	156	157	219	155	178	182	172	171	183	179	231	175		199	184	181	201	188	207	196	201	184	181	231	164					-0.04	-0.04	-0.03	-0.03
		26.5	157	159	214	170	172	172	171	157	179	181	236	164		192	183	183	201	183	196	186	192	182	172	227	160					-0.04	-0.06	-0.04	-0.04
		26.8	156	152	214	145	171	175	162	157	179	169	236	162		182	169	179	196	182	211	192	183	177	169	223	159					-0.04	-0.04	-0.04	-0.05
		27.2	151	157	199	166	172	172	163	165	186	179	228	158		198	179	175	194	179	205	184	208	177	174	215	157					-0.03	-0.04	-0.04	-0.03
		27.5	145	155	202	162	169	171	163	158	177	177	222	164		193	178	176	191	180	197	180	201	192	183	214	155					-0.03	-0.05	-0.04	-0.03
		27.8	149	154	205	160	164	176	163	154	173	175	207	161		192	178	173	182	183	197	185	197	185	183	212	159					-0.03	-0.03	-0.03	-0.04
		28.2	148	159	204	147	165	172	159	160	172	166	219	159		192	179	178	186	180	199	186	202	182	173	209	157					-0.03	-0.05	-0.03	-0.03
		28.5	151	149	202	143	165	180	159	154	171	173	215	158		182	180	175	186	180	199	183	180	184	181	205	161					-0.02	-0.05	-0.04	-0.04
		28.8	153	157	200	151	164	172	165	162	170	165	218	150		180	173	180	187	164	199	189	182	177	187	206	165					-0.03	-0.05	-0.03	-0.03
		29.2	149	150	205	153	159	168	157	157	171	170	213	161		188	178	182	198	172	193	179	183	177	187	202	160					-0.03	-0.05	-0.02	-0.04
		29.5	147	150	190	149	170	175	162	158	169	159	212	155		185	174	173	180	182	197	186	190	178	178	201	169					-0.04	-0.03	-0.03	-0.03
		29.8	142	152	191	137	159	172	155	158	172	170	210	159		186	172	170	186	179	202	182	191	181	180	198	157					-0.05	-0.05	-0.03	-0.03
		30.2	145	149	197	161	163	168	157	155	168	163	215	153		177	177	163	195	179	195	180	196	178	180	201	153					-0.04	-0.05	-0.04	-0.03
		30.5	139	154	194	145	153	170	155	158	177	168	203	151		184	172	173	182	189	198	175	196	173	173	196	158					-0.04	-0.05	-0.04	-0.03
		30.8	146	148	189	149	160	171	158	154	168	164	205	144		180	182	168	179	185	192	178	203	179	171	194	163					-0.03	-0.04	-0.03	-0.02
		31.2	142	147	187	136	155	165	156	156	167	164	206	153		178	183	169	178	175	199	182	201	183	178	194	157					-0.03	-0.04	-0.03	-0.03
		31.5	144	153	183	139	157	162	149	157	168	162	203	142		178	173	177	180	179	207	177	195	183	177	194	158					-0.02	-0.04	-0.03	-0.04
		31.8	149	152	183	144	151	168	157	158	165	152	204	146		180	184	175	180	180	195	182	195	185	180	183	160					-0.03	-0.05	-0.03	-0.03
		32.2	151	153	185	140	155	170	153	162	160	167	205	140		185	190	170	171	188	197	181	196	178	185	191	159					-0.03	-0.05	-0.03	-0.03
		32.5	146	157	184	143	161	168	151	154	163	158	197	150		174	183	167	175	179	199	181	188	179	181	190	156					-0.02	-0.04	-0.02	-0.02
		32.8	148	159	176	145	151	162	149	153	159	160	201	149		177	182	169	170	179	202	180	197	178	173	188	159					-0.04	-0.05	-0.02	-0.03
		33.2	152	157	181	148	155	168	147	152	161	157	202	139		175	181	166	171	184	199	174	197	177	174	186	154					-0.02	-0.04	-0.03	-0.03
		33.5	152	156	176	124	154	160	146	156	166	159	188	144		183	187	168	172	187	203	188	200	174	173	183	164					-0.02	-0.05	-0.02	-0.05
		33.8	154	151	182	149	157	167	148	153	170	162	193	146		183	185	165	178	188	187	180	198	175	173	187	153					-0.03	-0.05	-0.02	-0.04
		34.2	146	153	179	130	156	163	145	153	161	155	198	152		185	182	165	174	185	193	178	193	177	184	187	161					-0.04	-0.05	-0.02	-0.04
		34.5	137	156	178	145	155	171	148	157	159	160	186	147		189	190	163	180	190	185	179	193	172	179	182	158					0.15	0.17	0.46	0.48
		34.8	150	161	173	126	154	164	148	153	168	155	191	154		181	181	173	178	181	189	182	192	176	184	175	159					0.1	0.11	0.38	0.4
		35.2	153	158	176	129	151	157	147	157	157	158	186	148		181	177	165	180	180	196	180	199	183	182	197	163					0.08	0.08	0.34	0.32
		35.5	158	152	180	140	155	166	151	147	156	155	182	144		182	184	178	175	182	195	177	190	172	178	192	153					0.06	0.07	0.28	0.28
		35.8	142	152	174	141	153	164	147	145	155	154	198	148		184	180	178	173	187	191	182	181	176	186	187	152					0.04	0.04	0.24	0.24
		36.2	149	149	173	143	148	159	145	150	153	161	186	151		181	186	176	179	183	183	178	190	181	180	182	150					0.03	0.02	0.22	0.22
		36.5	144	156	172	146	144	164	147	157	145	165	188	147		184	173	180	178	181	191	176	183	174	185	186	158					0.03	-0.01	0.2	0.2
		36.8	143	156	171	137	154	161	147	146	162	160	184	142		177	191	174	176	181	189	192	190	172	180	185	157					0	-0.02	0.21	0.18
		37.2	144	152	172	140	148	162	144	154	155	153	182	146		182	186	176	175	178	181	184	180	173	181	185	158					-0.02	-0.04	0.17	0.15
		37.5	138	158	170	136	147	166	151	150	153	157	191	140		179	178	174	169	181	183	187	188	176	169	183	161					-0.02	-0.06	0.14	0.14
		37.8	143	154	173	135	149	165	155	149	149	152	187	150		186	179	170	178	180	185	184	197	175	183	187	158					-0.01	-0.05	0.09	0.12
		38.2	149	157	176	142	144	161	148	145	151	156	186	144		185	174	182	170	189	187	185	191	175	186	179	152					-0.03	-0.05	0.04	0.07
		38.5	150	150	172	141	149	157	154	147	150	151	185	145		177	185	179	175	181	177	179	192	174	184	185	162					-0.03	-0.06	-0.01	0.01
		38.8	147	152	174	127	148	162	151	157	150	154	184	149		182	183	187	175	171	179	173	195	178	181	189	159					-0.07	-0.1	-0.06	-0.06
		39.2	149	152	169	143	143	157	152	157	149	150	185	139		178	178	175	172	182	180	184	190	174	169	185	161					-0.09	-0.12	-0.11	-0.13
		39.5	149	159	168	142	143	160	152	155	151	148	186	143		178	180	178	171	180	175	178	184	176	180	195	158					-0.1	-0.12	-0.11	-0.17
		39.8	148	155	172	149	148	166	150	152	148	152	189	145		178	187	174	170	177	176	180	198	174	176	187	153					-0.1	-0.15	-0.13	-0.19
		40.2	150	157	168	130	145	162	153	154	148	147	176	142		173	179	180	174	183	186	173	187	174	179	179	152					-0.1	-0.16	-0.13	-0.19
		40.5	141	153	171	145	145	167	148	151	154	145	173	148		194	181	177	171	180	190	181	203	179	173	200	150					-0.13	-0.14	-0.08	-0.18
		40.8	147	155	167	129	148	165	152	151	146	150	180	139		195	172	179	179	179	190	179	199	177	184	186	155					-0.11	-0.14	-0.07	-0.15
		41.2	146	157	170	149	143	162	142	152	151	150	188	138		186	175	178	180	171	189	184	189	179	180	192	154					-0.11	-0.13	-0.05	-0.12
		41.5	147	148	177	141	149	158	149	150	153	155	190	137		181	176	182	175	174	178	173	184	183	183	191	159					-0.09	-0.11	-0.03	-0.09
		41.8	144	145	168	127	140	158	158	152	151	150	185	137		186	181	174	184	181	184	178	192	180	183	190	161					-0.07	-0.08	-0.02	-0.07
		42.2	146	147	164	138	144	156	156	153	159	147	190	144		187	179	180	173	170	188	183	188	175	176	182	157					-0.04	-0.08	-0.01	-0.06
		42.5	144	148	171	142	147	154	154	151	147	150	188	138		188	179	176	167	174	180	178	183	178	179	187	155					-0.02	-0.07	0.02	-0.06
		42.9	147	139	164	141	152	162	153	151	154	151	191	137		189	179	179	172	176	184	179	196	177	168	181	159					-0.03	-0.05	0.03	-0.02
		43.2	142	146	170	141	151	164	153	156	151	153	183	141		184	186	181	183	172	185	176	204	182	174	185	159					0.02	-0.05	0.05	-0.01
		43.5	144	146	161	142	148	166	152	151	152	147	185	141		195	180	182	163	178	192	176	189	178	182	182	160					0	-0.05	0.06	-0.02
		43.9	147	147	162	124	147	166	148	147	154	149	183	137		188	177	178	168	169	183	181	198	180	175	184	153					-0.01	-0.08	0.05	-0.01
		44.2	150	144	166	131	146	168	152	151	150	144	179	142		183	183	179	173	173	188	175	197	182	176	184	161					-0.02	-0.1	0.05	-0.03
		44.5	145	150	163	134	151	166	150	151	157	150	187	140		192	170	177	173	174	181	181	184	172	184	180	157					-0.03	-0.13	0.04	-0.05
		44.9	144	148	167	143	154	165	149	151	151	148	183	148		185	186	175	172	167	190	180	189	177	173	185	154					-0.07	-0.16	0	-0.05
		45.2	138	146	162	134	146	168	152	151	155	153	181	140		185	180	179	181	179	183	170	179	176	181	189	157					-0.12	-0.19	0	-0.07
		45.5	138	140	168	127	144	165	148	151	153	148	182	132		177	187	181	167	181	194	179	197	175	179	182	164					-0.17	-0.25	-0.05	-0.13
		45.9	140	142	160	141	145	172	155	151	148	144	189	139		190	181	188	168	183	190	178	187	177	177	189	155					-0.23	-0.32	-0.06	-0.21
		46.2	140	143	164	122	149	161	153	154	149	156	179	145		190	186	179	160	187	187	175	197	177	180	180	160					-0.26	-0.38	-0.1	-0.27
		46.5	144	155	158	141	148	162	152	154	150	146	177	135		177	174	179	174	185	180	177	195	181	177	179	153					-0.31	-0.44	-0.15	-0.33
		46.9	140	148	165	133	147	164	149	148	149	157	177	134		177	185	176	171	182	185	177	195	175	181	182	153					-0.34	-0.51	-0.2	-0.42
		47.2	147	151	161	135	146	165	154	147	152	148	181	143		188	175	179	172	180	191	177	187	175	176	182	154					-0.39	-0.59	-0.26	-0.51
		47.5	145	145	161	141	141	166	145	158	149	149	180	142		193	182	179	168	184	178	167	192	175	172	184	154					-0.46	-0.66	-0.34	-0.61
		47.9	143	149	165	142	147	169	147	153	148	152	170	145		182	183	180	176	186	190	179	198	173	162	183	159					-0.51	-0.74	-0.4	-0.72
		48.2	149	151	160	129	144	161	156	155	147	147	180	139		191	186	178	178	182	194	177	201	179	176	183	158					-0.58	-0.84	-0.47	-0.83
		48.5	149	153	160	122	144	158	146	154	151	151	168	137		187	177	177	165	178	188	175	194	172	175	183	150					-0.66	-0.9	-0.54	-0.92
		48.9	145	150	165	138	142	163	144	151	151	144	174	144		192	184	174	176	182	185	173	203	179	176	187	161					-0.7	-1	-0.62	-1.04
		49.2	148	152	150	140	140	162	156	148	150	150	179	137		189	181	178	173	182	193	170	201	173	188	183	150					-0.75	-1.08	-0.67	-1.14
		49.5	147	151	154	140	142	156	155	151	149	146	170	145		192	173	179	177	181	186	176	187	174	185	190	164					-0.81	-1.17	-0.74	-1.24
		49.9	144	150	161	126	152	158	165	147	152	153	173	145		194	182	182	178	179	190	181	200	176	186	187	159					-0.87	-1.28	-0.79	-1.37
		50.2	147	150	158	124	147	160	158	156	149	145	173	135		183	180	185	183	166	193	174	191	173	179	186	162					-0.9	-1.36	-0.85	-1.46
		50.5	146	155	153	132	147	157	154	151	147	152	166	139		196	176	176	173	170	177	167	194	174	187	187	158					-0.96	-1.43	-0.92	-1.57
		50.9	137	150	157	135	149	158	154	147	147	143	163	142		193	179	184	176	176	184	173	191	173	174	187	154					-1	-1.52	-0.96	-1.66
		51.2	140	145	162	140	146	157	156	153	145	143	173	141		190	173	186	175	182	197	177	198	174	189	183	156					-1.05	-1.61	-1.04	-1.75
		51.5	145	148	158	136	146	153	156	155	147	142	168	143		185	177	184	178	181	185	176	194	169	183	177	157					-1.1	-1.68	-1.09	-1.84
		51.9	142	148	160	139	143	154	154	152	143	141	173	134		188	181	178	175	169	184	177	195	173	175	180	155					-1.15	-1.74	-1.13	-1.95
		52.2	142	150	160	136	142	167	155	149	140	146	171	142		187	176	185	173	172	186	175	192	176	177	176	154					-1.2	-1.82	-1.19	-2.03
		52.5	142	151	162	135	146	165	157	148	150	151	170	138		192	185	176	172	183	191	178	194	172	175	182	161					-1.25	-1.89	-1.22	-2.11
		52.9	141	152	158	136	152	158	153	151	157	148	171	147		195	181	183	174	185	187	178	196	174	174	177	155					-1.3	-1.95	-1.28	-2.19
		53.2	142	155	160	130	147	159	157	154	151	147	170	134		187	180	179	172	184	180	172	190	172	172	180	160					-1.33	-2	-1.33	-2.24
		53.5	144	150	159	138	146	165	152	149	160	146	164	143		200	178	188	168	175	182	179	199	175	186	184	162					-1.38	-2.06	-1.38	-2.33
		53.9	145	154	158	139	148	161	153	152	150	148	174	142		196	176	187	173	175	188	172	197	169	182	189	167					-1.44	-2.11	-1.41	-2.39
		54.2	148	150	155	135	145	165	154	144	152	145	158	138		195	176	188	179	172	184	174	192	173	181	188	164					-1.47	-2.15	-1.43	-2.46
		54.5	144	157	157	138	150	164	149	155	154	149	168	139		189	169	184	176	175	184	182	192	173	174	187	151					-1.48	-2.19	-1.47	-2.52
		54.9	149	152	158	142	143	166	155	151	149	144	168	134		196	177	176	180	176	183	175	194	178	182	185	160					-1.51	-2.21	-1.5	-2.58
		55.2	143	154	155	124	146	158	154	151	155	148	168	143		193	173	173	171	187	181	179	208	174	194	177	162					-1.54	-2.2	-1.53	-2.63
		55.5	143	152	154	138	144	163	153	156	150	145	169	134		191	177	180	176	184	194	176	193	173	187	186	153					-1.56	-2.21	-1.57	-2.68
		55.9	144	153	163	127	153	166	151	158	148	148	173	134		187	172	184	175	178	180	178	195	180	189	188	153					-1.59	-2.22	-1.61	-2.73
		56.2	145	156	161	139	145	162	150	148	148	145	169	140		194	171	171	176	179	187	178	191	178	176	180	159					-1.61	-2.23	-1.64	-2.77
		56.5	141	152	157	123	146	161	149	148	152	143	174	136		202	171	176	176	183	182	176	195	182	169	178	156					-1.62	-2.25	-1.65	-2.8
		56.9	145	152	162	134	145	167	153	152	150	144	171	143		191	173	181	179	178	188	179	209	173	174	192	157					-1.65	-2.26	-1.68	-2.81
		57.2	147	163	158	132	141	168	155	149	151	141	162	132		197	176	180	180	176	183	181	198	178	182	183	161					-1.65	-2.25	-1.69	-2.85
		57.5	144	157	160	137	141	168	156	154	154	148	174	140		187	183	181	181	174	191	177	202	176	184	187	153					-1.68	-2.26	-1.73	-2.87
		57.9	142	156	158	138	143	159	149	147	145	145	172	136		193	181	180	176	175	183	176	191	177	186	182	159					-1.68	-2.25	-1.76	-2.88
		58.2	141	153	158	122	138	161	150	145	145	142	171	143		187	181	179	183	172	190	173	196	177	180	185	158					-1.71	-2.26	-1.76	-2.89
		58.5	142	146	160	124	142	159	156	148	152	154	169	141		190	176	181	184	171	186	173	200	177	175	186	166					-1.7	-2.27	-1.78	-2.88
		58.9	145	149	150	136	144	162	152	150	145	145	171	145		189	184	181	179	178	188	174	199	173	188	184	156					-1.7	-2.25	-1.8	-2.88
		59.2	145	151	157	123	147	169	150	140	147	145	170	142		199	181	182	178	181	183	184	197	171	181	173	163					-1.71	-2.24	-1.81	-2.88
		59.6	144	147	156	118	143	169	149	147	150	147	163	132		196	180	185	182	180	189	179	196	170	187	178	158					-1.74	-2.25	-1.83	-2.89
		59.9	142	151	158	132	145	166	152	151	148	150	171	141		205	179	178	174	170	189	177	197	181	183	176	157					-1.73	-2.26	-1.83	-2.88
		60.2	148	151	156	124	146	165	154	149	143	138	176	144		197	176	187	177	178	180	183	200	177	180	181	154					-1.74	-2.26	-1.83	-2.89
		60.6	144	149	155	120	145	162	148	154	147	142	168	141		199	180	184	177	176	183	182	192	176	177	180	156					-1.75	-2.25	-1.83	-2.87
		60.9	145	151	160	138	148	165	153	157	154	148	164	141		193	183	184	180	173	180	181	208	179	183	178	165					-1.76	-2.24	-1.82	-2.87
		61.2	146	156	160	136	148	162	151	149	148	144	168	139		191	180	186	180	174	183	176	194	177	188	182	157					-1.76	-2.24	-1.82	-2.86
		61.6	143	147	155	140	150	171	152	157	146	152	169	141		189	177	186	180	179	188	183	200	181	181	177	159					-1.75	-2.23	-1.83	-2.85
		61.9	146	155	155	124	139	159	149	148	149	145	167	133		196	181	181	176	176	190	177	203	176	188	180	160					-1.77	-2.23	-1.83	-2.85
		62.2	140	148	155	143	143	165	149	139	145	138	175	137		189	183	179	181	175	191	171	197	171	182	189	158					-1.75	-2.22	-1.83	-2.84
		62.6	142	150	151	134	139	169	151	148	147	146	165	143		194	186	191	179	178	184	177	202	181	175	180	163					-1.74	-2.2	-1.83	-2.82
		62.9	144	150	153	138	142	164	151	148	156	143	171	133		194	180	184	179	178	183	175	207	175	175	178	159					-1.75	-2.2	-1.81	-2.83
		63.2	144	153	157	141	140	167	148	152	155	142	171	136		189	176	181	171	179	184	173	195	179	176	183	162					-1.74	-2.18	-1.81	-2.8
		63.6	147	153	157	138	141	159	149	147	150	145	162	140		188	183	182	178	176	172	175	203	175	182	187	159					-1.76	-2.16	-1.81	-2.79
		63.9	144	153	153	131	145	159	161	152	147	134	162	143		194	182	185	185	178	184	175	190	178	180	178	157					-1.74	-2.17	-1.8	-2.76
		64.2	140	156	157	122	145	163	155	155	153	141	169	142		200	185	183	178	176	178	181	198	178	177	177	158					-1.74	-2.16	-1.81	-2.74
		64.6	140	154	151	134	145	163	158	156	149	138	165	148		195	189	186	181	186	174	179	188	176	177	186	157					-1.72	-2.15	-1.79	-2.73
		64.9	139	152	153	135	143	167	139	145	146	147	170	140		186	182	186	181	182	190	180	199	183	175	192	166					-1.71	-2.14	-1.77	-2.72
		65.2	142	154	157	141	142	161	137	148	143	147	171	143		202	177	187	180	185	187	177	194	174	182	187	161					-1.72	-2.12	-1.77	-2.69
		65.6	150	152	156	137	145	166	153	150	149	145	170	143		196	190	185	176	182	189	186	193	181	181	185	170					-1.7	-2.12	-1.77	-2.67
		65.9	147	153	160	126	148	169	157	152	146	141	171	135		196	181	185	178	184	190	177	199	180	181	192	159					-1.71	-2.1	-1.75	-2.66
		66.2	139	155	157	136	142	160	158	141	149	142	169	139		195	182	181	182	181	185	183	194	174	180	182	159					-1.68	-2.09	-1.72	-2.66
		66.6	133	147	157	136	141	169	150	154	153	141	173	136		200	183	186	183	188	189	177	195	173	186	187	161					-1.67	-2.06	-1.72	-2.64
		66.9	149	151	156	121	144	165	151	150	143	148	163	142		197	182	185	182	188	182	181	186	175	174	185	167					-1.68	-2.05	-1.72	-2.61
		67.2	149	151	155	126	146	168	153	152	149	144	179	143		182	182	190	181	181	182	175	192	177	180	188	163					-1.69	-2.04	-1.71	-2.59
		67.6	145	152	155	124	140	167	150	152	150	142	170	144		194	176	184	176	187	182	179	200	179	188	183	156					-1.67	-2.03	-1.68	-2.59
		67.9	143	150	155	130	137	171	151	154	156	143	174	143		191	185	187	177	188	188	175	190	182	182	183	168					-1.65	-2.01	-1.68	-2.57
		68.2	141	155	160	122	146	165	146	158	158	135	169	144		191	182	187	170	187	179	173	201	171	188	182	162					-1.63	-1.99	-1.65	-2.55
		68.6	140	157	156	122	144	167	150	159	149	138	171	142		198	182	178	185	186	175	174	199	176	185	181	155					-1.62	-2.01	-1.65	-2.54
		68.9	148	152	152	138	144	164	150	148	156	138	169	142		185	184	188	181	190	177	177	196	175	184	183	158					-1.62	-1.99	-1.64	-2.53
		69.2	146	149	153	143	142	171	152	148	144	142	170	141		195	185	194	182	191	191	169	187	179	188	185	159					-1.62	-1.95	-1.62	-2.51
		69.6	141	152	156	138	144	162	152	145	152	143	174	144		193	181	183	183	183	182	177	189	171	187	180	159					-1.61	-1.93	-1.6	-2.49
		69.9	143	151	153	132	143	168	151	157	149	137	174	141		192	178	190	181	187	183	179	189	177	176	184	159					-1.59	-1.94	-1.59	-2.47
		70.2	143	153	155	131	136	167	148	150	148	135	173	147		184	191	199	183	176	184	175	188	180	179	182	161					-1.58	-1.92	-1.58	-2.44
		70.6	141	154	154	122	141	161	152	158	152	143	178	142		189	189	186	180	180	177	181	186	181	183	183	163					-1.57	-1.9	-1.58	-2.42
		70.9	141	148	156	140	140	166	150	152	148	144	172	148		198	188	182	171	183	184	184	188	178	185	182	163					-1.54	-1.88	-1.55	-2.41
		71.2	138	153	158	145	136	177	145	158	153	144	175	140		194	182	185	180	184	197	181	196	172	185	183	161					-1.53	-1.86	-1.53	-2.38
		71.6	144	156	159	140	148	158	150	160	151	150	170	143		187	185	182	182	184	195	181	197	175	190	189	157					-1.53	-1.84	-1.53	-2.37
		71.9	135	151	150	134	151	168	149	157	152	135	182	141		204	188	176	169	183	199	178	201	178	184	184	151					-1.51	-1.81	-1.53	-2.36
		72.2	140	152	159	125	149	165	151	158	150	144	171	147		199	192	186	190	179	191	181	191	173	184	190	154					-1.49	-1.8	-1.51	-2.34
		72.6	139	151	147	134	147	166	150	149	148	133	174	139		187	180	189	183	170	204	175	189	174	182	186	160					-1.48	-1.8	-1.5	-2.3
		72.9	135	157	160	134	149	159	151	150	151	141	172	132		188	184	183	179	189	185	179	198	181	180	181	154					-1.49	-1.78	-1.47	-2.29
		73.2	149	159	157	143	145	166	152	154	151	147	170	132		191	187	189	182	182	191	181	192	176	178	185	155					-1.47	-1.75	-1.45	-2.27
		73.5	145	153	154	126	145	164	145	147	150	137	179	139		187	186	185	181	191	201	180	200	178	192	184	163					-1.44	-1.74	-1.44	-2.26
		73.9	143	153	149	136	148	164	145	155	147	140	174	136		191	188	191	173	189	190	182	190	172	183	174	157					-1.42	-1.73	-1.42	-2.24
		74.2	141	161	155	133	148	164	149	156	144	145	165	142		186	191	189	185	183	191	180	193	180	181	179	155					-1.39	-1.69	-1.42	-2.22
		74.5	143	153	156	122	145	169	148	152	149	142	169	135		183	191	183	179	187	197	180	197	178	176	186	157					-1.39	-1.68	-1.41	-2.19
		74.9	144	156	152	121	145	165	150	149	152	137	170	138		187	185	184	187	185	191	184	195	179	183	190	162					-1.38	-1.65	-1.37	-2.17
		75.2	140	150	150	133	145	159	155	152	140	139	171	130		191	191	194	184	185	199	174	190	175	184	180	153					-1.37	-1.63	-1.39	-2.14
		75.5	145	158	150	138	145	166	147	152	145	140	168	136		193	187	175	184	181	195	186	192	177	192	189	155					-1.33	-1.6	-1.37	-2.13
		75.9	148	162	152	129	143	162	149	149	151	138	165	151		195	186	185	190	189	196	185	195	178	177	178	157					-1.33	-1.57	-1.35	-2.11
		76.2	149	161	148	137	144	165	146	159	149	141	169	141		185	189	184	177	179	201	182	192	173	180	183	155					-1.34	-1.57	-1.34	-2.1
		76.5	145	154	153	119	146	165	149	148	148	143	172	135		188	182	185	177	186	190	186	189	175	187	179	157					-1.33	-1.56	-1.33	-2.08
		76.9	145	146	148	137	141	167	148	150	148	143	165	137		186	181	183	177	174	194	177	194	176	185	181	157					-1.29	-1.52	-1.3	-2.06
		77.2	148	147	150	127	144	166	147	144	143	141	167	135		183	190	189	189	189	191	182	199	173	182	180	151					-1.29	-1.5	-1.29	-2.04
		77.5	141	163	154	118	141	170	144	152	141	133	171	147		193	187	187	187	175	188	187	196	176	184	185	163					-1.29	-1.49	-1.29	-2.03
		77.9	149	160	154	121	144	169	149	151	144	136	161	148		186	188	185	185	178	194	175	188	179	183	183	159					-1.26	-1.46	-1.28	-2.02
		78.2	152	165	153	135	145	165	149	149	145	137	174	134		195	187	182	176	188	180	181	204	176	181	187	160					-1.25	-1.45	-1.26	-2
		78.5	146	161	153	123	145	165	146	152	147	150	170	136		187	193	183	191	189	191	182	197	170	184	186	161					-1.24	-1.44	-1.23	-1.97
		78.9	144	162	147	121	142	164	142	152	148	143	164	134		188	190	178	178	191	189	189	188	176	185	183	157					-1.21	-1.41	-1.22	-1.95
		79.2	141	151	152	136	141	163	145	151	144	140	167	135		194	179	181	186	175	189	185	192	177	190	192	148					-1.2	-1.4	-1.22	-1.94
		79.5	146	151	153	135	141	166	148	147	146	141	171	142		188	190	180	180	175	189	187	192	170	181	181	157					-1.17	-1.39	-1.2	-1.92
		79.9	138	153	149	128	144	167	148	144	148	141	165	137		195	182	180	183	175	189	187	182	175	189	186	158					-1.16	-1.36	-1.19	-1.88
		80.2	146	150	150	139	144	161	143	150	151	144	160	142		192	173	183	188	175	189	181	195	172	186	191	159					-1.15	-1.35	-1.18	-1.87
		80.5	147	158	155	135	140	166	147	150	144	138	169	140		191	182	181	180	175	189	181	198	179	189	188	160					-1.14	-1.34	-1.15	-1.86
		80.9	148	153	148	135	150	166	145	150	147	149	159	134		197	190	177	170	175	189	183	190	176	195	184	155					-1.14	-1.31	-1.15	-1.83
																																-1.11	-1.31	-1.14	-1.81
																																-1.11	-1.31	-1.12	-1.8
																																-1.09	-1.29	-1.11	-1.77
																																-1.07	-1.28	-1.08	-1.75
																																-1.05	-1.25	-1.07	-1.74
																																-1.06	-1.25	-1.08	-1.72
																																-1.06	-1.24	-1.04	-1.7
																																-1.03	-1.22	-1.04	-1.68
																																-1.01	-1.21	-1.03	-1.67
																																-1.03	-1.2	-1.01	-1.65
																																-0.99	-1.2	-1	-1.65
																																-0.99	-1.17	-0.98	-1.62
																																-0.96	-1.16	-0.98	-1.6
																																-0.95	-1.14	-0.98	-1.57
																																-0.96	-1.13	-0.95	-1.57
																																-0.95	-1.12	-0.94	-1.54
																																-0.91	-1.09	-0.94	-1.52
																																-0.92	-1.08	-0.93	-1.52
																																-0.91	-1.07	-0.91	-1.49
																																-0.89	-1.06	-0.9	-1.48
																																-0.89	-1.06	-0.89	-1.46
																																-0.88	-1.04	-0.87	-1.45
																																-0.87	-1.03	-0.86	-1.42
																																-0.87	-1.03	-0.85	-1.4
																																-0.85	-1	-0.84	-1.4
																																-0.85	-0.99	-0.83	-1.39
																																-0.84	-0.98	-0.82	-1.36
																																-0.83	-0.97	-0.79	-1.35
																																-0.83	-0.96	-0.79	-1.34
																																-0.83	-0.94	-0.78	-1.32
																																-0.82	-0.93	-0.76	-1.29
																																-0.8	-0.93	-0.77	-1.28
																																-0.8	-0.92	-0.76	-1.28
																																-0.77	-0.9	-0.74	-1.28
																																-0.76	-0.91	-0.73	-1.24
																																-0.76	-0.89	-0.73	-1.22
																																-0.75	-0.88	-0.7	-1.22
																																-0.75	-0.86	-0.69	-1.2
																																-0.72	-0.85	-0.67	-1.2
																																-0.73	-0.86	-0.68	-1.18
																																-0.71	-0.84	-0.67	-1.15
																																-0.72	-0.82	-0.64	-1.15
																																-0.7	-0.81	-0.66	-1.14
																																-0.69	-0.81	-0.64	-1.12
																																-0.69	-0.79	-0.62	-1.12
																																-0.68	-0.79	-0.63	-1.11
																																-0.67	-0.79	-0.6	-1.09
																																-0.66	-0.78	-0.61	-1.06
																																-0.64	-0.76	-0.59	-1.06
																																-0.66	-0.74	-0.6	-1.06
																																-0.64	-0.74	-0.59	-1.05
																																-0.61	-0.74	-0.58	-1.03
																																-0.61	-0.72	-0.55	-1.02
																																-0.61	-0.71	-0.55	-1.01
																																-0.6	-0.7	-0.53	-1
																																-0.61	-0.7	-0.54	-0.98
																																-0.58	-0.7	-0.53	-0.98
																																-0.59	-0.69	-0.53	-0.95
																																-0.58	-0.68	-0.53	-0.94
																																-0.58	-0.69	-0.51	-0.93
																																-0.57	-0.67	-0.51	-0.92
																																-0.56	-0.67	-0.51	-0.9
																																-0.56	-0.66	-0.49	-0.9
																																-0.54	-0.65	-0.49	-0.9
																																-0.54	-0.64	-0.46	-0.88
																																-0.51	-0.64	-0.47	-0.86
																																-0.51	-0.62	-0.47	-0.85
																																-0.51	-0.61	-0.45	-0.84
																																-0.51	-0.62	-0.46	-0.82
																																-0.5	-0.6	-0.46	-0.82
																																-0.51	-0.58	-0.44	-0.81
																																-0.49	-0.57	-0.44	-0.79
																																-0.51	-0.58	-0.42	-0.79
																																-0.49	-0.57	-0.42	-0.78
																																-0.49	-0.57	-0.41	-0.77
																																-0.46	-0.56	-0.41	-0.76
																																-0.47	-0.56	-0.4	-0.75
																																-0.47	-0.56	-0.38	-0.74
																																-0.46	-0.55	-0.39	-0.72
																																-0.46	-0.54	-0.39	-0.71
																																-0.45	-0.53	-0.39	-0.71
																																-0.43	-0.52	-0.37	-0.7
																																-0.43	-0.5	-0.36	-0.71
																																-0.43	-0.5	-0.36	-0.69
																																-0.43	-0.5	-0.36	-0.69
																																-0.44	-0.49	-0.34	-0.68
																																-0.41	-0.48	-0.32	-0.68
																																-0.4	-0.48	-0.35	-0.65
																																-0.41	-0.48	-0.33	-0.64
																																-0.39	-0.47	-0.32	-0.64
																																-0.38	-0.46	-0.31	-0.62
																																-0.39	-0.45	-0.31	-0.62
																																-0.39	-0.45	-0.3	-0.62
																																-0.38	-0.45	-0.3	-0.6
																																-0.38	-0.45	-0.3	-0.61
																																-0.38	-0.43	-0.3	-0.58
																																-0.36	-0.43	-0.29	-0.58
																																-0.36	-0.42	-0.28	-0.58
																																-0.35	-0.43	-0.28	-0.58
																																-0.34	-0.43	-0.27	-0.56
																																-0.32	-0.42	-0.28	-0.56
																																-0.34	-0.41	-0.27	-0.55
																																-0.34	-0.41	-0.27	-0.55
																																-0.34	-0.41	-0.26	-0.54
																																-0.32	-0.4	-0.26	-0.53
																																-0.33	-0.39	-0.26	-0.53
																																-0.31	-0.39	-0.25	-0.51
																																-0.31	-0.39	-0.25	-0.5
																																-0.29	-0.38	-0.25	-0.5
																																-0.3	-0.37	-0.25	-0.49
																																-0.31	-0.36	-0.24	-0.49
																																-0.31	-0.36	-0.24	-0.48
																																-0.3	-0.35	-0.23	-0.47
																																-0.27	-0.35	-0.23	-0.47
																																-0.29	-0.34	-0.22	-0.48
																																-0.29	-0.34	-0.21	-0.47
																																-0.28	-0.34	-0.21	-0.45
																																-0.27	-0.33	-0.21	-0.43
																																-0.29	-0.32	-0.22	-0.45
																																-0.26	-0.33	-0.2	-0.43
																																-0.26	-0.32	-0.19	-0.44
																																-0.24	-0.32	-0.21	-0.43
																																-0.26	-0.3	-0.2	-0.42
																																-0.26	-0.31	-0.19	-0.41
																																-0.24	-0.3	-0.19	-0.4
																																-0.23	-0.31	-0.19	-0.39
																																-0.24	-0.31	-0.18	-0.39
																																-0.24	-0.29	-0.16	-0.39
																																-0.25	-0.28	-0.17	-0.39
																																-0.24	-0.3	-0.17	-0.39
																																-0.23	-0.28	-0.18	-0.39
																																-0.23	-0.28	-0.17	-0.37
																																-0.23	-0.27	-0.16	-0.37
																																-0.22	-0.27	-0.15	-0.38
																																-0.21	-0.27	-0.15	-0.37
																																-0.2	-0.28	-0.15	-0.35
																																-0.22	-0.26	-0.15	-0.34
																																-0.2	-0.26	-0.14	-0.35
																																-0.21	-0.25	-0.14	-0.34
																																-0.21	-0.24	-0.13	-0.32
																																-0.21	-0.25	-0.14	-0.33
																																-0.2	-0.25	-0.12	-0.32
																																-0.18	-0.25	-0.13	-0.32
																																-0.19	-0.25	-0.12	-0.31
																																-0.19	-0.25	-0.11	-0.31
																																-0.18	-0.24	-0.12	-0.31
																																-0.19	-0.23	-0.13	-0.31
																																-0.18	-0.24	-0.12	-0.31
																																-0.19	-0.23	-0.11	-0.29
																																-0.18	-0.24	-0.12	-0.29
																																-0.17	-0.24	-0.1	-0.3
																																-0.16	-0.21	-0.11	-0.29
																																-0.17	-0.22	-0.12	-0.29
																																-0.18	-0.22	-0.11	-0.29
																																-0.16	-0.21	-0.1	-0.27
																																-0.16	-0.19	-0.1	-0.28
																																-0.17	-0.2	-0.1	-0.28
																																-0.16	-0.21	-0.11	-0.27
																																-0.17	-0.2	-0.09	-0.27
																																-0.17	-0.19	-0.09	-0.26
																																-0.16	-0.19	-0.09	-0.24
																																-0.15	-0.19	-0.09	-0.24
																																-0.16	-0.2	-0.08	-0.24
																																-0.14	-0.18	-0.08	-0.24
																																-0.13	-0.18	-0.09	-0.25
																																-0.13	-0.18	-0.06	-0.24
																																-0.12	-0.18	-0.08	-0.24
																																-0.13	-0.18	-0.08	-0.23
																																-0.13	-0.18	-0.07	-0.22
																																-0.14	-0.16	-0.07	-0.23
																																-0.12	-0.17	-0.05	-0.21
																																-0.13	-0.17	-0.07	-0.2
																																-0.11	-0.17	-0.06	-0.23
																																-0.12	-0.17	-0.08	-0.21
																																-0.11	-0.16	-0.06	-0.21
																																-0.11	-0.15	-0.05	-0.22
																																-0.13	-0.15	-0.07	-0.21
																																-0.12	-0.16	-0.06	-0.21
																																-0.1	-0.16	-0.06	-0.2
																																-0.11	-0.15	-0.04	-0.2
																																-0.1	-0.14	-0.05	-0.2
																																-0.1	-0.16	-0.05	-0.19
																																-0.1	-0.14	-0.05	-0.2
																																-0.11	-0.15	-0.04	-0.19
																																-0.1	-0.14	-0.04	-0.19
																																-0.12	-0.13	-0.04	-0.18
																																-0.11	-0.13	-0.05	-0.17
																																-0.09	-0.13	-0.05	-0.18
																																-0.09	-0.12	-0.04	-0.17
																																-0.09	-0.13	-0.04	-0.17
																																-0.08	-0.14	-0.04	-0.19
																																-0.07	-0.13	-0.05	-0.16
																																-0.09	-0.12	-0.04	-0.16
																																-0.1	-0.13	-0.04	-0.16
																																-0.08	-0.13	-0.02	-0.16
																																-0.09	-0.13	-0.02	-0.17
																																-0.07	-0.13	-0.03	-0.16
																																-0.06	-0.12	-0.03	-0.15
																																-0.08	-0.12	-0.02	-0.16
																																-0.08	-0.13	-0.03	-0.15
																																-0.07	-0.12	-0.03	-0.15
																																-0.08	-0.1	-0.03	-0.14
																																-0.09	-0.11	-0.03	-0.14
																																-0.08	-0.12	-0.01	-0.15
																																-0.07	-0.1	-0.01	-0.14
																																-0.06	-0.1	-0.02	-0.14
																																-0.05	-0.1	-0.02	-0.14
																																-0.07	-0.09	-0.03	-0.12
																																-0.06	-0.09	-0.01	-0.14
																																-0.07	-0.09	-0.02	-0.12
																																-0.05	-0.08	-0.01	-0.12
																																-0.07	-0.1	-0.02	-0.13
																																-0.07	-0.11	0.01	-0.12
																																-0.05	-0.08	-0.02	-0.12
																																-0.03	-0.08	-0.02	-0.13
																																-0.06	-0.09	-0.02	-0.12
																																-0.08	-0.09	-0.01	-0.12
																																-0.04	-0.08	0	-0.11
																																-0.06	-0.08	-0.01	-0.1
																																-0.04	-0.07	-0.02	-0.11
																																-0.05	-0.09	-0.01	-0.12
																																-0.04	-0.07	0.01	-0.12
																																-0.04	-0.07	0	-0.11
																																-0.04	-0.06	0.01	-0.1
																																-0.03	-0.06	0	-0.12
																																-0.04	-0.07	-0.01	-0.1
																																-0.03	-0.06	0	-0.11
																																-0.04	-0.06	0	-0.1
																																-0.04	-0.06	0	-0.11
																																-0.03	-0.08	0	-0.11
																																-0.04	-0.06	0	-0.1
																																-0.04	-0.06	-0.01	-0.1
																																-0.02	-0.07	-0.01	-0.11
																																-0.03	-0.07	0	-0.1
																																-0.03	-0.06	0	-0.09
																																-0.04	-0.05	0	-0.09
																																-0.03	-0.06	0.01	-0.1
																																-0.03	-0.07	0	-0.11
																																-0.03	-0.07	0	-0.08
																																-0.01	-0.06	0	-0.09
																																-0.03	-0.05	0.01	-0.08
																																-0.02	-0.06	0.02	-0.09
																																-0.02	-0.06	0.01	-0.08
																																-0.03	-0.05	0	-0.09
																																-0.03	-0.05	0.01	-0.09
																																-0.02	-0.06	0.01	-0.08
																																0	-0.06	0.01	-0.08
																																-0.01	-0.05	0.02	-0.08
																																-0.02	-0.05	0.01	-0.08
																																-0.02	-0.04	0.01	-0.08
																																0	-0.03	0.01	-0.09
																																-0.01	-0.05	0.01	-0.08
																																-0.01	-0.04	0.01	-0.08
																																-0.01	-0.04	0.01	-0.07
																																0	-0.05	0.03	-0.07
																																-0.02	-0.04	0.02	-0.08
																																-0.02	-0.04	0.02	-0.07
																																-0.01	-0.04	0.01	-0.07
																																-0.01	-0.03	0.02	-0.07
																																0	-0.04	0.02	-0.08
																																-0.01	-0.04	0.01	-0.07
																																0	-0.03	0.01	-0.07
																																-0.02	-0.04	0.02	-0.07
																																-0.01	-0.04	0.01	-0.07
																																0	-0.03	0.03	-0.07
																																0	-0.03	0.02	-0.05
																																-0.01	-0.03	0.03	-0.06
																																-0.01	-0.02	0.03	-0.08
																																0	-0.02	0.02	-0.05
																																0.01	-0.03	0.03	-0.07
																																0	-0.02	0.03	-0.06
																																0.01	-0.01	0.02	-0.07
																																-0.01	-0.02	0.03	-0.05
																																0	-0.02	0.02	-0.05
																																-0.02	-0.02	0.04	-0.05
																																0	-0.02	0.02	-0.05
																																-0.03	-0.02	0	-0.05
																																-0.01	-0.02	0.03	-0.06
																																0	-0.02	0.04	-0.04
																																0	-0.02	0.03	-0.04
																																-0.02	-0.02	0.02	-0.06
																																0	-0.03	0.03	-0.06
																																0	-0.02	0.05	-0.06
																																-0.01	0	0.03	-0.05
																																-0.01	0	0.03	-0.04
																																0.01	-0.01	0.04	-0.05
																																0	-0.01	0.05	-0.05
																																0	0	0.04	-0.03
																																0	0	0.05	-0.05
																																0.01	-0.02	0.04	-0.05
																																0.02	-0.01	0.03	-0.04
																																0.01	-0.01	0.04	-0.03
																																-0.01	-0.01	0.04	-0.03
																																0.02	-0.01	0.04	-0.03
																																0.02	-0.01	0.03	-0.03
																																0	-0.01	0.03	-0.03
																																0.02	-0.01	0.04	-0.05
																																0.02	-0.02	0.04	-0.04
																																0.01	-0.01	0.04	-0.05
																																0.02	-0.01	0.04	-0.05
																																0.03	0	0.04	-0.04
																																0.01	0.01	0.04	-0.03
																																-0.01	-0.01	0.03	-0.04
																																0.02	0	0.04	-0.03
																																0.03	-0.01	0.03	-0.03
																																0.02	0	0.04	-0.03
																																0.01	0	0.04	-0.03
																																0.03	-0.01	0.04	-0.03
																																0.03	0	0.05	-0.02
																																0.01	0	0.04	-0.02
																																0.02	0	0.04	-0.03
																																0.02	-0.01	0.03	-0.03
																																0.03	0	0.04	-0.03
																																0.01	0.01	0.05	-0.03
																																0	-0.01	0.05	-0.02
																																0.03	0	0.05	-0.02
																																0.01	-0.01	0.05	-0.02
																																0.02	0.01	0.04	-0.02
																																0.01	0.01	0.05	-0.02
																																0	0.01	0.04	-0.03
																																0	0.02	0.04	-0.03
																																0.02	0.01	0.06	-0.02
																																0.04	0.01	0.06	-0.02
																																0.03	0.01	0.04	-0.03
																																0.02	0.03	0.05	-0.03
																																0.03	0	0.04	-0.01
																																0.01	0	0.05	-0.03
																																0.02	0.01	0.05	-0.02
																																0.02	0.01	0.05	-0.02
																																0.01	0.01	0.05	-0.02
																																0.01	0.02	0.04	-0.03
																																0.03	0.02	0.04	-0.01
																																0.03	0.02	0.05	-0.01
																																0.02	0.02	0.05	-0.02
																																0.03	0.02	0.04	-0.02
																																0.02	0.02	0.04	-0.02
																																0.01	0.02	0.04	-0.01
																																0.03	0.01	0.06	-0.02
																																0.01	0.01	0.05	-0.01
																																0	0.01	0.05	-0.01
																																0.01	0.02	0.05	-0.01
																																0.04	0	0.04	-0.02
																																0.03	0.01	0.04	-0.02
																																0.03	-0.01	0.04	-0.01
																																0.03	0	0.04	-0.02
																																0.01	0.01	0.04	-0.01
																																0.01	0	0.03	-0.02
																																0.03	0.01	0.05	-0.01
																																0.03	0.02	0.03	-0.01
																																0.04	0.03	0.04	-0.01
																																0.03	0.02	0.04	-0.03
																																0.03	0.02	0.05	-0.01
																																0.01	0.02	0.05	0
																																0.02	0.02	0.04	-0.01
																																0.02	0.02	0.03	-0.01
																																0.03	0.02	0.05	-0.01
																																0.04	0.02	0.05	-0.01
																																0.05	0.01	0.06	0.01
																																0.04	0.03	0.06	-0.02
																																0.04	0.02	0.06	-0.01
																																0.03	0.02	0.05	-0.02
																																0.04	0.01	0.04	-0.02
																																0.04	0.02	0.05	0
																																0.04	0.03	0.05	-0.01
																																0.03	0.01	0.06	-0.02
																																0.03	0	0.06	-0.02
																																0.03	0.02	0.05	-0.01
																																0.02	0.01	0.04	0
																																0.03	0.01	0.04	-0.01
																																0.04	0.02	0.05	0
																																0.03	0.01	0.07	-0.01
																																0.02	0.02	0.06	0
																																0.01	0.01	0.05	-0.01
																																0.04	0.01	0.05	-0.02
																																0.04	0.02	0.04	-0.01
																																0.03	0.04	0.05	-0.02
																																0.04	0.03	0.04	-0.01
																																0.05	0.02	0.05	0.01
																																0.06	0.03	0.06	0
																																0.03	0.03	0.06	0.01
																																0.02	0.03	0.05	-0.01
																																0.04	0.02	0.05	0
																																0.06	0.01	0.06	-0.01
																																0.04	0.03	0.06	0
																																0.03	0.02	0.06	0.01
																																0.03	0.03	0.05	-0.01
																																0.04	0.03	0.06	-0.01
																																0.04	0.02	0.04	0
																																0.04	0.03	0.04	0.01
																																0.02	0.02	0.04	0.01
																																0.02	0.03	0.05	0
																																0.03	0.03	0.06	0
																																0.04	0.03	0.06	0
																																0.03	0.02	0.04	0
																																0.04	0.02	0.04	0
																																0.05	0.01	0.05	-0.02
																																0.04	0.03	0.04	-0.01
																																0.05	0.02	0.04	0
																																0.03	0.02	0.05	0
																																0.03	0.02	0.05	-0.01
																																0.04	0.04	0.05	0.01
																																0.06	0.02	0.04	0
																																0.04	0.02	0.04	-0.01
																																0.03	0.02	0.05	0
																																0.05	0.04	0.05	0
																																0.05	0.02	0.04	0
																																0.04	0.04	0.04	0
																																0.04	0.04	0.06	0.01
																																0.02	0.03	0.04	0.01
																																0.04	0.03	0.04	0.01
																																0.04	0.04	0.04	-0.01
																																0.04	0.03	0.04	0
																																0.04	0.03	0.05	0
																																0.04	0.04	0.04	0.01
																																0.04	0.02	0.04	0.01
																																0.03	0.01	0.04	-0.01
																																0.03	0.03	0.05	-0.01
																																0.03	0.02	0.04	0
																																0.02	0.01	0.05	0
																																0.05	0.01	0.05	0
																																0.03	0.02	0.04	0
																																0.04	0.03	0.05	-0.02
																																0.03	0.03	0.05	0.02
																																0.04	0.04	0.03	0
																																0.04	0.03	0.05	0
																																0.02	0.03	0.05	-0.01
																																0.04	0.05	0.06	0
																																0.04	0.03	0.06	0.01
																																0.04	0.03	0.04	0
																																0.04	0.03	0.05	0
																																0.05	0.04	0.06	0
																																0.05	0.03	0.06	-0.01
																																0.04	0.02	0.05	0
																																0.05	0.02	0.05	0.01
																																0.04	0.04	0.04	0
																																0.04	0.05	0.05	0
																																0.04	0.03	0.05	0.01
																																0.05	0.02	0.05	-0.01
																																0.04	0.04	0.05	0.01
																																0.04	0.05	0.05	0
																																0.03	0.04	0.05	0
																																0.04	0.03	0.05	-0.01
																																0.04	0.02	0.05	-0.02
																																0.06	0.03	0.05	-0.01
																																0.05	0.03	0.04	0.01
																																0.05	0.03	0.04	0
																																0.04	0.03	0.06	-0.01
																																0.03	0.03	0.04	0
																																0.06	0.04	0.05	-0.01
																																0.05	0.05	0.05	0
																																0.06	0.05	0.05	0.01
																																0.04	0.03	0.04	0.01
																																0.05	0.04	0.04	0.01
																																0.04	0.03	0.04	0.01
																																0.04	0.03	0.03	0
																																0.04	0.02	0.04	0
																																0.04	0.03	0.05	0.01
																																0.04	0.05	0.05	0.01
																																0.06	0.03	0.04	0
																																0.05	0.04	0.05	0
																																0.04	0.04	0.05	0.01
																																0.05	0.02	0.04	0.01
																																0.05	0.04	0.04	0.01
																																0.06	0.03	0.03	0.01
																																0.05	0.03	0.04	0
																																0.06	0.04	0.04	0
																																0.06	0.05	0.03	0.01
																																0.05	0.03	0.04	0
																																0.04	0.03	0.05	0.01
																																0.05	0.03	0.06	0
																																0.03	0.05	0.05	0
																																0.05	0.04	0.05	0.01
																																0.04	0.04	0.05	0.02

## Sheet: Figure 1E
	Measure	fEPSP slope (% of baseline)																												Mean Potentiation				Representative field traces
	Group		14-7-0									14-7-2									0-0-0									14-7-0	14-7-2	0-0-0		0-0-0 baseline	0-0-0 LTP	14-7-0 baseline	14-7-0 LTP	14-7-2 baseline	14-7-2 LTP
	Units	msec																																mV	mV	mV	mV	mV	mV
		0	99	105	98	107	96	98	106	102		99	96	93	103	98	104	101	95		102	102	99	98	98	101	96	104		182	189	144		-0.06	-0.04	-0.03	-0.04	-0.03	-0.04
		0.4	96	99	93	105	99	95	103	104		102	96	95	96	100	99	101	102		100	104	106	97	101	100	99	100		164	167	152		-0.05	-0.03	-0.04	-0.03	-0.04	-0.02
		0.7	97	97	98	101	96	94	103	99		99	98	95	96	99	100	100	111		97	104	100	97	99	101	91	96		189	173	147		-0.05	-0.03	-0.03	-0.06	-0.06	-0.04
		1.1	96	102	107	101	93	95	101	102		101	96	97	96	96	103	94	105		97	101	99	97	100	99	88	97		166	164	139		-0.05	-0.03	-0.03	-0.05	-0.05	-0.04
		1.4	97	99	93	100	98	94	102	103		101	94	94	98	100	101	96	100		98	99	98	96	102	100	97	98						-0.05	-0.04	-0.04	-0.04	-0.05	-0.06
		1.7	95	87	98	100	91	93	99	103		103	95	99	103	95	104	93	109		100	99	103	99	98	102	95	107						-0.05	-0.02	-0.04	-0.03	-0.05	-0.05
		2.1	97	96	103	103	103	100	104	102		99	96	97	98	97	98	98	99		100	101	100	98	97	101	103	100						-0.06	-0.02	-0.05	-0.05	-0.04	-0.03
		2.4	96	102	101	99	98	100	99	106		95	99	103	96	96	100	98	103		102	98	98	102	97	99	103	97						-0.05	-0.02	-0.03	-0.04	-0.04	-0.03
		2.7	95	93	104	102	104	103	102	103		99	94	100	102	93	103	105	105		100	97	99	92	94	104	104	94						-0.05	-0.02	-0.03	-0.04	-0.03	-0.05
		3.1	95	99	105	99	103	100	100	98		98	91	97	97	97	107	99	101		99	96	98	100	97	98	105	97						-0.06	-0.02	-0.03	-0.04	-0.03	-0.04
		3.4	99	104	101	96	98	101	101	101		100	95	90	101	94	101	100	92		97	94	105	101	102	97	105	104						-0.06	-0.03	-0.04	-0.04	-0.03	-0.04
		3.7	97	95	105	94	99	97	101	99		97	92	93	98	94	95	102	95		96	96	100	100	96	98	102	105						-0.05	-0.04	-0.05	-0.04	-0.03	-0.05
		4.1	96	105	96	101	100	100	99	105		101	94	95	101	94	102	104	99		95	95	102	101	100	99	102	102						-0.05	-0.03	-0.05	-0.04	-0.04	-0.05
		4.4	100	99	101	97	102	99	100	101		93	100	100	104	97	100	102	89		95	99	103	102	97	102	99	106						-0.05	-0.03	-0.03	-0.05	-0.02	-0.06
		4.7	100	99	102	98	100	98	99	100		102	103	99	94	101	101	104	98		98	95	99	103	98	96	103	106						-0.05	-0.03	-0.04	-0.03	-0.05	-0.04
		5.1	99	99	96	95	103	99	100	97		94	102	100	98	100	103	104	97		95	98	99	100	99	98	103	100						-0.05	-0.03	-0.04	-0.04	-0.05	-0.04
		5.4	105	97	99	94	105	93	101	95		100	103	101	102	112	102	101	97		96	101	103	97	101	102	98	101						-0.06	-0.03	-0.04	-0.03	-0.07	-0.05
		5.7	103	98	100	93	107	99	97	97		96	103	101	101	100	101	102	97		97	98	95	95	96	99	97	99						-0.06	-0.03	-0.03	-0.05	-0.05	-0.03
		6.1	100	104	101	98	97	94	98	94		96	100	99	100	100	100	105	97		99	93	93	103	94	94	99	98						-0.06	-0.03	-0.03	-0.06	-0.03	-0.05
		6.4	99	98	97	99	102	102	101	99		99	103	102	96	103	104	99	92		93	89	97	97	97	100	98	100						-0.05	-0.04	-0.04	-0.03	-0.04	-0.05
		6.8	103	94	96	97	109	98	96	96		94	106	100	99	102	106	104	92		97	98	98	101	98	96	99	99						-0.05	-0.03	-0.05	-0.03	-0.05	-0.05
		7.4	101	102	98	91	103	98	96	96		98	102	98	93	102	105	107	94		101	99	105	100	102	101	103	102						-0.05	-0.03	-0.06	-0.04	-0.04	-0.05
		7.7	102	101	99	96	101	105	101	102		94	101	104	98	97	102	105	91		99	106	101	101	96	101	101	98						-0.06	-0.03	-0.05	-0.04	-0.04	-0.04
		8.1	98	101	99	92	94	102	98	103		94	101	105	99	101	109	104	92		100	96	96	101	96	99	99	101						-0.05	-0.03	-0.02	-0.03	-0.04	-0.05
		8.4	101	108	97	107	98	96	96	102		104	98	102	95	101	98	107	96		102	101	96	99	106	103	97	100						-0.05	-0.03	-0.04	-0.03	-0.04	-0.04
		8.7	100	101	100	101	97	99	100	103		99	101	102	99	103	98	101	96		102	99	105	101	106	103	96	100						-0.06	-0.01	-0.04	-0.05	-0.05	-0.03
		9.1	98	97	102	103	100	99	99	99		103	101	103	95	103	101	104	101		105	102	101	100	99	102	101	102						-0.04	-0.02	-0.05	-0.06	-0.04	-0.05
		9.4	97	98	98	98	97	101	101	100		98	101	98	99	101	95	96	112		99	101	101	97	96	97	99	96						-0.05	-0.01	-0.05	-0.04	-0.04	-0.06
		9.7	100	100	96	96	101	97	101	101		102	103	98	96	103	101	95	110		103	103	101	104	99	102	103	97						-0.06	-0.02	-0.06	-0.04	-0.05	-0.05
		10.1	98	99	95	98	96	98	96	103		101	105	102	94	104	102	96	112		97	98	104	101	96	102	104	98						-0.05	-0.02	-0.04	-0.04	-0.04	-0.04
		10.4	98	97	104	94	104	105	99	99		104	101	101	96	101	97	95	109		101	99	101	102	94	96	99	98						-0.05	-0.03	-0.05	-0.04	-0.05	-0.04
		10.7	99	101	99	100	96	102	97	101		103	100	101	102	102	96	93	98		102	99	105	101	99	100	101	102						-0.06	-0.04	-0.04	-0.05	-0.05	-0.04
		11.1	99	102	96	98	99	100	102	97		103	100	101	100	103	100	97	98		102	99	101	99	103	99	97	103						-0.04	-0.02	-0.04	-0.04	-0.05	-0.03
		11.4	101	103	98	106	96	98	102	100		101	101	101	99	100	98	96	105		104	103	98	101	97	100	104	101						-0.05	-0.03	-0.03	-0.03	-0.05	-0.03
		11.7	101	103	97	109	100	97	99	99		100	102	104	96	102	93	100	104		102	101	98	103	99	103	101	99						-0.04	-0.02	-0.03	-0.03	-0.04	-0.03
		12.1	102	101	96	99	101	102	103	101		98	98	101	100	102	101	99	103		99	101	100	102	97	99	103	104						-0.03	-0.02	-0.05	-0.04	-0.04	-0.03
		12.4	101	102	96	107	99	99	104	100		104	100	102	101	96	101	96	107		102	107	99	103	101	100	98	102						-0.05	-0.02	-0.04	-0.05	-0.04	-0.04
		12.7	104	102	95	103	100	101	99	98		103	102	101	96	99	100	100	106		100	107	102	101	99	99	100	95						-0.04	-0.02	-0.04	-0.03	-0.03	-0.04
		13.1	100	100	102	103	101	97	101	99		100	100	101	103	104	97	100	104		101	104	99	96	99	100	102	97						-0.03	-0.03	-0.05	-0.04	-0.03	-0.05
		13.4	105	105	97	106	100	101	99	96		103	103	100	95	100	99	99	104		99	107	101	101	102	101	98	97						-0.03	-0.03	-0.04	-0.03	-0.02	-0.04
		13.7	105	104	103	102	101	107	97	101		100	103	111	99	105	99	103	104		104	104	100	103	104	100	100	99						-0.04	-0.03	-0.05	-0.03	-0.03	-0.03
		14.1	102	99	101	107	102	101	97	98		101	102	107	97	100	94	101	107		101	104	99	102	104	102	104	100						-0.04	-0.03	-0.02	-0.04	-0.04	-0.05
		14.4	107	106	99	104	97	95	101	102		100	100	102	101	100	96	101	101		105	101	98	100	103	98	101	100						-0.05	-0.03	-0.04	-0.04	-0.03	-0.04
		14.7	99	106	96	96	100	99	99	97		99	101	104	103	104	97	102	95		102	94	100	100	102	96	101	104						-0.06	-0.03	-0.03	-0.04	-0.03	-0.03
		15.1	102	106	102	104	97	105	99	99		102	101	101	104	104	99	104	91		100	99	101	104	104	99	100	92						-0.06	-0.03	-0.03	-0.04	-0.05	-0.04
		15.4	106	100	100	104	104	103	99	101		101	101	106	100	103	99	100	99		97	104	97	103	103	100	103	96						-0.04	-0.03	-0.03	-0.04	-0.04	-0.04
		15.7	102	96	105	103	99	101	94	98		102	99	105	105	98	100	103	102		106	105	97	102	100	107	100	97						-0.04	-0.02	-0.04	-0.04	-0.04	-0.06
		16.1	101	96	105	103	102	103	102	102		100	99	103	104	104	101	97	96		105	99	98	102	104	99	104	92						-0.05	-0.02	-0.04	-0.03	-0.04	-0.06
		16.4	106	96	100	107	99	104	95	96		102	104	104	101	103	96	104	98		105	101	99	102	103	102	102	94						-0.05	-0.02	-0.05	-0.03	-0.04	-0.04
		16.7	103	102	105	102	100	103	102	96		100	100	107	105	107	99	103	108		99	103	97	101	106	98	101	99						-0.05	-0.03	-0.06	-0.02	-0.04	-0.05
		17.1	105	98	100	102	102	107	98	99		101	101	101	98	99	93	102	95		99	106	105	99	103	98	103	98						-0.04	-0.03	-0.03	-0.04	-0.04	-0.05
		17.4	105	101	98	104	98	106	103	95		102	105	107	103	104	97	101	95		100	107	106	99	97	100	102	94						-0.04	-0.02	-0.05	-0.04	-0.05	-0.05
		17.7	99	100	98	100	101	104	100	100		103	97	109	103	105	102	108	100		105	105	105	103	102	100	105	104						-0.06	-0.03	-0.05	-0.04	-0.04	-0.04
		18.1	101	102	99	102	106	100	97	100		99	101	106	102	96	103	101	101		107	100	101	101	105	103	103	99						-0.05	-0.02	-0.04	-0.04	-0.03	-0.04
		18.4	103	101	103	98	105	106	98	99		101	104	108	98	102	99	101	94		104	101	96	101	101	101	105	99						-0.03	-0.03	-0.04	-0.04	-0.03	-0.04
		18.7	103	99	105	104	99	103	100	99		100	101	105	94	100	96	98	99		102	101	96	100	103	97	99	95						-0.05	-0.02	-0.04	-0.02	-0.03	-0.05
		19.1	98	100	104	111	102	103	99	102		105	102	103	104	102	99	103	101		103	106	102	108	98	102	99	94						-0.05	-0.03	-0.06	-0.03	-0.04	-0.05
		19.4	100	98	106	104	101	101	102	96		99	98	100	97	95	99	94	104		104	100	101	105	101	102	101	99						-0.05	-0.04	-0.05	-0.03	-0.03	-0.05
		19.8	95	101	108	101	101	102	100	98		102	102	101	103	94	100	98	104		99	106	101	102	107	102	106	98						-0.04	-0.03	-0.04	-0.02	-0.04	-0.05
		20.1	260	221	166	227	246	312	225	214		228	252	221	194	222	220	199	231		200	187	179	188	226	308	196	182						-0.04	-0.03	-0.04	-0.03	-0.04	-0.05
		20.6	298	224	177	245	241	363	237	225		263	292	240	212	259	283	217	271		219	175	182	215	248	317	204	192						-0.04	-0.03	-0.05	-0.03	-0.03	-0.05
		20.9	325	238	193	296	259	391	254	239		271	316	241	251	285	295	240	303		238	179	192	241	268	316	222	204						-0.05	-0.04	-0.04	-0.03	-0.04	-0.04
		21.3	314	222	182	301	259	370	249	228		273	327	243	241	277	288	236	292		240	183	189	229	268	290	212	199						-0.05	-0.03	-0.05	-0.04	-0.05	-0.06
		21.7	300	216	179	278	247	347	235	213		264	300	232	233	257	260	229	270		225	191	184	208	259	285	207	192						-0.06	-0.02	-0.04	-0.04	-0.04	-0.06
		22.3	268	218	175	253	224	319	224	208		241	295	223	216	239	248	207	247		217	185	178	199	240	276	199	179						-0.04	-0.03	-0.04	-0.04	-0.04	-0.05
		22.6	249	197	160	238	212	304	223	204		230	278	218	209	223	233	200	228		203	171	170	199	236	257	185	170						-0.05	-0.03	-0.04	-0.03	-0.04	-0.05
		23.1	239	196	164	228	197	298	218	197		217	261	214	204	213	232	200	231		196	173	157	185	222	254	178	167						-0.05	-0.02	-0.03	-0.04	-0.05	-0.05
		23.4	234	202	169	222	186	289	209	196		215	252	209	187	208	222	197	212		189	165	175	181	217	249	181	163						-0.04	-0.02	-0.04	-0.02	-0.06	-0.04
		23.8	229	192	163	210	186	280	210	191		207	245	196	187	207	218	188	213		185	168	160	172	204	238	175	166						-0.05	-0.03	-0.04	-0.03	-0.04	-0.06
		24.2	224	192	155	202	177	272	204	187		200	242	202	187	198	217	187	210		180	162	156	174	205	234	168	159						-0.05	-0.04	-0.06	-0.04	-0.03	-0.04
		24.5	218	185	159	208	173	264	210	190		197	235	193	195	196	208	181	209		181	162	157	175	201	228	167	158						-0.04	-0.04	-0.04	-0.04	-0.04	-0.04
		24.8	220	194	154	203	167	259	205	191		186	233	197	179	196	211	183	200		174	162	165	169	201	228	166	161						-0.03	-0.03	-0.04	-0.03	-0.04	-0.06
		25.2	212	177	155	196	172	257	202	184		192	228	193	183	190	202	182	194		171	159	155	166	199	225	166	152						-0.05	-0.03	-0.03	-0.03	-0.03	-0.06
		25.5	207	202	156	195	168	255	198	187		189	227	191	178	191	200	174	200		172	168	155	163	195	221	163	150						-0.04	-0.03	-0.03	-0.03	-0.04	-0.05
		25.8	199	190	155	193	174	256	197	183		192	228	183	173	184	202	173	202		161	158	152	164	189	226	153	153						-0.04	-0.04	-0.05	-0.04	-0.04	-0.07
		26.2	199	181	153	188	170	252	194	183		190	219	184	171	185	207	175	190		165	154	157	162	196	211	158	147						-0.04	-0.05	-0.05	-0.04	-0.03	-0.06
		26.5	199	184	153	189	168	255	193	183		182	214	184	169	179	202	170	192		161	157	154	159	190	214	156	144						-0.04	-0.05	-0.04	-0.03	-0.02	-0.05
		26.8	196	178	157	187	161	248	194	178		186	215	187	172	177	200	171	186		163	154	158	161	188	210	155	142						-0.05	-0.03	-0.04	-0.02	-0.03	-0.06
		27.2	196	182	160	183	180	242	198	187		176	216	187	171	177	191	167	190		157	147	154	155	193	205	155	141						-0.05	-0.05	-0.03	-0.03	-0.02	-0.07
		27.5	194	184	149	186	178	228	195	176		189	220	184	168	179	194	169	179		158	147	169	151	174	199	151	147						-0.04	-0.04	-0.05	-0.04	-0.04	-0.07
		27.8	184	179	152	182	176	243	191	185		187	212	186	173	174	196	167	182		156	154	158	153	184	203	147	138						-0.04	-0.04	-0.04	-0.04	-0.04	-0.05
		28.2	191	179	151	183	182	242	185	184		186	219	184	163	174	191	168	179		153	143	162	156	183	193	147	141						-0.04	-0.04	-0.04	-0.04	-0.04	-0.05
		28.5	188	183	147	172	166	230	181	175		191	217	179	161	172	189	160	177		152	144	162	157	177	203	150	142						-0.05	-0.04	-0.04	-0.04	-0.04	-0.06
		28.8	182	176	151	176	170	241	182	179		184	216	180	161	173	181	158	183		156	148	157	156	178	201	148	138						-0.04	-0.07	-0.03	-0.04	-0.03	-0.06
		29.2	182	178	147	173	164	228	180	174		190	206	183	162	172	194	160	174		148	153	159	148	178	203	145	144						-0.04	-0.04	-0.04	-0.03	-0.04	-0.06
		29.5	187	173	154	172	165	226	175	175		186	218	177	170	166	185	163	178		149	154	155	150	179	196	144	140						-0.05	-0.03	-0.04	-0.03	-0.02	-0.06
		29.8	189	177	149	178	170	233	178	177		180	210	178	164	166	192	165	171		146	147	156	149	175	194	143	139						-0.04	-0.04	-0.04	-0.04	-0.02	-0.06
		30.2	176	178	146	169	166	229	175	171		179	213	183	167	169	187	163	173		146	147	161	149	171	188	144	141						-0.04	-0.05	-0.04	-0.04	-0.03	-0.05
		30.5	182	174	149	176	161	228	173	172		185	211	176	165	168	181	154	174		145	141	161	147	172	180	141	139						-0.05	-0.04	-0.03	-0.04	-0.04	-0.05
		30.8	177	174	146	174	161	224	180	168		183	210	178	165	166	175	159	173		145	146	158	141	178	180	141	141						-0.04	-0.04	-0.03	-0.03	-0.05	-0.07
		31.2	176	177	155	168	158	225	174	171		184	216	177	160	170	185	156	173		148	137	162	145	170	175	143	140						-0.05	-0.04	-0.04	-0.04	-0.04	-0.06
		31.5	171	173	151	168	168	221	179	173		176	209	172	166	166	174	153	168		143	142	154	143	158	180	142	134						-0.05	-0.02	-0.04	-0.04	-0.03	-0.05
		31.8	176	180	156	172	159	224	180	171		184	209	173	165	165	179	162	170		144	150	154	142	171	176	145	134						-0.05	-0.04	-0.04	-0.05	-0.04	-0.05
		32.2	170	177	150	171	160	224	175	171		178	209	166	162	163	177	153	173		141	145	151	146	168	179	139	141						-0.04	-0.04	-0.03	-0.03	-0.04	-0.06
		32.5	176	164	154	169	159	225	178	162		186	202	172	163	173	180	152	177		142	160	151	137	167	168	133	136						-0.04	-0.04	-0.04	-0.03	-0.03	-0.04
		32.8	179	169	146	164	154	216	171	168		183	203	166	161	167	179	158	178		146	156	159	143	165	176	138	142						-0.05	-0.04	-0.04	-0.04	-0.03	-0.04
		33.2	174	173	140	168	164	219	176	167		173	206	167	167	164	179	156	180		139	144	157	138	174	162	139	141						-0.05	-0.03	-0.03	-0.03	-0.03	-0.04
		33.5	171	176	138	164	164	212	173	164		186	207	174	162	158	180	163	176		146	150	154	147	163	165	138	137						-0.06	-0.05	-0.03	-0.04	-0.03	-0.05
		33.8	175	173	145	164	164	208	171	158		180	211	176	165	158	181	161	173		140	149	153	141	162	166	134	139						-0.04	-0.04	-0.03	-0.04	-0.04	-0.05
		34.2	170	168	161	165	166	220	172	173		182	208	164	161	162	176	155	176		140	146	153	140	160	155	142	140						-0.05	-0.03	-0.05	-0.03	-0.03	-0.04
		34.5	167	181	157	176	159	222	174	162		179	215	174	158	161	182	163	169		145	155	157	147	165	161	134	141						0.5	0.47	0.42	0.45	0.4	0.43
		34.8	178	176	153	165	158	216	171	166		179	215	169	160	158	182	158	168		136	142	151	143	167	143	138	132						0.37	0.35	0.32	0.35	0.27	0.28
		35.2	175	181	148	165	167	213	164	164		170	208	169	161	161	172	152	171		144	146	147	141	159	151	139	134						0.3	0.27	0.24	0.25	0.18	0.18
		35.5	172	169	147	170	164	215	169	165		188	206	183	162	167	173	160	172		141	149	147	145	160	156	140	134						0.22	0.21	0.19	0.22	0.11	0.1
		35.8	170	168	152	168	168	218	173	166		185	208	174	164	162	178	161	170		140	146	156	140	155	153	132	140						0.16	0.16	0.18	0.18	0.06	0.04
		36.2	171	171	150	168	166	211	171	163		185	200	172	161	161	180	151	160		143	139	153	144	156	141	152	139						0.12	0.13	0.14	0.16	0.01	0
		36.5	171	172	149	166	163	214	169	163		188	200	172	155	167	173	160	171		142	149	157	144	155	144	132	142						0.09	0.09	0.12	0.14	-0.02	-0.03
		36.8	176	180	153	162	158	207	174	170		186	197	173	154	165	173	156	170		143	150	148	142	163	142	146	136						0.07	0.07	0.12	0.12	-0.06	-0.07
		37.2	169	184	149	158	158	211	170	167		184	205	173	157	164	172	160	162		140	160	152	147	167	150	143	136						0.05	0.04	0.09	0.11	-0.09	-0.12
		37.5	168	177	148	157	167	209	174	168		190	200	173	155	159	175	159	162		140	154	154	143	158	141	145	135						0.03	0.04	0.09	0.11	-0.11	-0.14
		37.8	169	176	144	163	171	215	174	164		182	204	172	160	160	169	160	163		139	146	151	134	158	141	144	139						0.03	0.04	0.07	0.1	-0.12	-0.16
		38.2	168	174	145	160	171	205	165	168		182	212	173	158	169	165	157	164		141	149	151	139	162	143	138	135						0.03	0.07	0.08	0.09	-0.13	-0.16
		38.5	169	175	152	163	168	215	173	165		188	206	173	161	162	171	156	175		139	145	151	144	156	145	147	148						0.03	0.05	0.07	0.09	-0.12	-0.15
		38.8	161	180	156	165	169	207	163	163		177	198	167	165	158	171	159	160		144	144	151	138	160	150	141	139						0.02	0.04	0.06	0.08	-0.12	-0.14
		39.2	168	172	155	160	170	207	170	156		185	206	173	157	164	171	160	169		139	154	151	135	153	145	145	138						0.02	0.03	0.04	0.06	-0.11	-0.13
		39.5	163	174	154	170	169	212	168	162		180	203	179	159	165	168	160	172		137	153	151	141	153	143	146	141						0.01	0.04	0.04	0.06	-0.09	-0.08
		39.8	171	174	150	162	165	211	165	161		187	204	176	161	160	177	157	158		137	149	151	138	158	146	153	139						0.02	0.04	0.04	0.07	-0.07	-0.07
		40.2	167	174	160	165	169	209	173	170		182	209	165	159	163	173	160	168		139	150	158	143	156	145	147	139						0.02	0.04	0.04	0.07	-0.04	-0.06
		40.5	163	174	156	169	165	202	174	170		179	202	176	162	158	164	157	167		136	145	159	146	144	155	147	141						0.01	0.02	0.04	0.04	-0.04	-0.06
		40.8	167	168	152	168	167	208	170	161		187	205	175	160	159	182	157	161		141	144	159	141	161	150	149	141						-0.03	-0.01	-0.01	0	-0.04	-0.05
		41.2	165	180	161	174	160	209	170	166		190	207	182	156	159	176	155	163		136	141	150	141	147	152	147	142						-0.05	-0.03	-0.03	-0.03	0	-0.03
		41.5	162	176	147	165	170	206	171	163		182	204	169	160	160	168	161	169		142	145	156	140	159	151	145	144						-0.08	-0.03	-0.06	-0.05	-0.01	-0.04
		41.8	163	180	150	170	166	204	175	170		190	206	178	158	157	171	155	171		137	154	153	148	149	145	152	139						-0.07	-0.03	-0.07	-0.08	0.01	-0.04
		42.2	172	189	151	163	167	208	172	168		185	207	168	159	162	173	159	171		144	156	155	142	157	148	147	133						-0.06	-0.04	-0.09	-0.09	0.01	-0.06
		42.5	171	176	156	168	168	196	172	157		182	204	174	160	164	175	165	173		137	147	160	140	156	142	150	135						-0.05	-0.06	-0.09	-0.11	0	-0.06
		42.9	175	182	153	160	164	205	166	163		182	202	172	159	163	168	162	179		142	153	157	143	151	146	151	143						-0.03	-0.03	-0.1	-0.11	0	-0.07
		43.2	178	183	153	179	165	202	165	165		182	196	175	158	163	172	168	176		136	146	158	140	155	147	136	132						-0.03	-0.04	-0.09	-0.12	-0.02	-0.09
		43.5	178	179	151	166	167	209	168	160		182	205	173	158	169	171	166	169		138	150	165	144	159	144	137	136						-0.03	-0.03	-0.09	-0.12	-0.05	-0.11
		43.9	177	190	150	167	167	205	172	162		177	204	172	162	166	168	161	167		146	150	156	147	152	145	134	137						-0.02	-0.05	-0.08	-0.12	-0.06	-0.15
		44.2	175	185	150	173	173	207	170	168		187	200	173	159	167	168	158	168		136	143	161	141	161	150	132	134						-0.02	-0.05	-0.09	-0.12	-0.1	-0.18
		44.5	178	184	150	162	167	204	168	172		181	198	174	163	170	173	156	168		136	144	159	142	157	144	147	136						-0.02	-0.06	-0.09	-0.13	-0.14	-0.26
		44.9	172	180	152	155	166	207	172	165		178	195	174	164	168	173	160	171		143	150	161	140	154	145	149	133						-0.05	-0.07	-0.09	-0.14	-0.21	-0.33
		45.2	173	189	155	161	166	203	170	163		184	196	171	156	165	172	153	167		139	149	160	143	149	144	149	136						-0.07	-0.08	-0.08	-0.14	-0.25	-0.39
		45.5	174	184	151	166	166	206	170	171		177	195	167	161	168	171	167	168		137	138	158	142	156	147	149	133						-0.08	-0.11	-0.07	-0.17	-0.29	-0.48
		45.9	176	184	154	165	168	201	178	168		185	198	176	159	164	173	165	173		137	149	162	144	162	150	149	136						-0.09	-0.15	-0.1	-0.2	-0.36	-0.56
		46.2	179	170	155	171	165	201	171	167		184	198	170	153	166	167	164	170		139	148	159	145	151	142	143	138						-0.13	-0.19	-0.12	-0.22	-0.42	-0.65
		46.5	177	170	156	165	169	205	169	166		179	198	172	165	167	170	166	171		135	147	159	146	149	142	152	134						-0.17	-0.26	-0.13	-0.26	-0.48	-0.75
		46.9	176	169	157	160	161	202	172	155		182	201	176	166	165	169	165	164		130	150	159	136	153	141	148	134						-0.2	-0.3	-0.15	-0.32	-0.54	-0.85
		47.2	173	182	159	158	169	196	169	166		179	197	172	157	165	173	168	162		149	150	158	144	154	145	144	133						-0.25	-0.34	-0.18	-0.4	-0.61	-0.95
		47.5	173	180	154	163	163	207	175	161		167	196	173	166	168	171	160	165		133	152	165	145	153	149	150	139						-0.28	-0.39	-0.21	-0.48	-0.67	-1.07
		47.9	173	185	156	159	164	206	170	166		177	201	171	154	174	166	167	179		133	146	161	147	156	146	147	137						-0.33	-0.47	-0.26	-0.55	-0.74	-1.17
		48.2	172	181	157	165	167	196	172	162		180	198	172	160	167	171	165	173		142	152	162	147	151	144	150	134						-0.4	-0.55	-0.3	-0.65	-0.81	-1.26
		48.5	171	180	151	161	161	197	173	167		181	201	168	161	168	176	165	182		140	154	162	142	155	151	150	132						-0.46	-0.62	-0.36	-0.75	-0.87	-1.35
		48.9	173	178	154	159	171	201	163	163		176	199	172	164	170	165	166	178		139	149	163	142	150	147	154	131						-0.53	-0.7	-0.41	-0.87	-0.93	-1.46
		49.2	174	172	152	162	163	199	171	158		178	204	171	166	165	175	163	182		138	151	159	142	153	145	147	130						-0.61	-0.78	-0.46	-0.98	-1.01	-1.57
		49.5	176	176	153	162	169	205	177	161		178	203	178	162	168	171	168	175		141	152	163	142	147	150	144	132						-0.67	-0.88	-0.54	-1.09	-1.07	-1.66
		49.9	169	181	154	160	168	195	172	165		177	205	172	163	167	161	163	175		139	145	159	146	153	145	144	132						-0.74	-0.96	-0.61	-1.22	-1.14	-1.75
		50.2	178	180	155	165	166	200	169	163		182	203	175	160	171	174	166	172		139	144	157	146	156	150	147	129						-0.8	-1.03	-0.67	-1.34	-1.18	-1.84
		50.5	177	176	153	167	158	205	175	168		176	200	176	159	164	169	163	171		143	152	162	147	155	143	145	131						-0.86	-1.1	-0.74	-1.45	-1.24	-1.94
		50.9	170	179	156	169	166	200	172	170		178	205	177	161	169	174	168	178		137	149	161	139	154	146	147	136						-0.92	-1.2	-0.8	-1.59	-1.3	-2.03
		51.2	173	189	151	169	164	198	168	164		181	205	169	163	175	165	163	165		143	145	156	142	157	150	149	136						-0.98	-1.28	-0.88	-1.69	-1.35	-2.12
		51.5	171	189	151	163	158	199	171	171		178	205	177	160	170	181	165	173		134	142	162	144	156	147	149	133						-1.05	-1.35	-0.93	-1.8	-1.4	-2.2
		51.9	173	187	158	166	157	194	165	163		180	206	171	162	173	177	166	162		143	154	158	141	157	150	152	126						-1.09	-1.44	-0.98	-1.88	-1.45	-2.29
		52.2	174	185	158	160	164	189	168	162		181	205	171	155	165	177	159	176		140	153	162	142	156	147	147	131						-1.14	-1.51	-1.05	-1.98	-1.49	-2.34
		52.5	175	183	157	168	158	194	166	170		184	201	170	160	162	169	170	172		140	146	162	147	155	140	152	132						-1.21	-1.6	-1.09	-2.07	-1.53	-2.41
		52.9	173	180	159	164	157	193	169	172		182	203	176	160	165	172	164	164		142	143	162	141	157	145	146	140						-1.23	-1.68	-1.13	-2.18	-1.57	-2.47
		53.2	175	175	155	153	164	199	173	157		178	204	179	156	168	169	162	174		143	142	158	146	158	136	146	140						-1.29	-1.74	-1.19	-2.27	-1.6	-2.52
		53.5	176	176	156	164	156	201	168	163		176	199	176	158	163	169	164	162		142	150	163	140	152	151	147	132						-1.35	-1.84	-1.23	-2.37	-1.63	-2.59
		53.9	176	177	160	170	164	199	169	169		176	198	180	166	167	177	164	167		144	145	163	145	155	143	150	135						-1.4	-1.91	-1.29	-2.45	-1.66	-2.65
		54.2	177	181	148	170	165	204	171	166		187	201	173	169	168	175	164	169		147	146	162	140	149	144	151	137						-1.45	-1.96	-1.34	-2.54	-1.68	-2.69
		54.5	177	190	155	170	159	198	171	165		180	200	174	160	169	177	162	171		147	148	163	155	155	142	146	142						-1.49	-2.03	-1.39	-2.63	-1.71	-2.74
		54.9	178	180	151	170	162	202	171	161		177	200	174	163	164	169	160	177		139	147	162	142	160	145	157	136						-1.54	-2.1	-1.45	-2.71	-1.73	-2.77
		55.2	173	183	161	158	156	193	172	162		182	195	168	160	166	173	162	176		136	142	165	143	152	142	138	136						-1.58	-2.16	-1.48	-2.77	-1.74	-2.8
		55.5	171	184	157	165	163	199	168	168		175	202	174	162	165	177	161	161		139	145	167	148	156	143	144	137						-1.63	-2.21	-1.53	-2.85	-1.78	-2.82
		55.9	175	185	158	165	162	198	166	167		180	202	170	163	166	173	167	178		142	144	160	144	156	144	148	138						-1.67	-2.24	-1.59	-2.91	-1.8	-2.82
		56.2	170	187	155	168	163	200	175	160		181	195	176	161	168	178	164	175		139	141	160	141	150	141	150	135						-1.7	-2.3	-1.62	-2.98	-1.8	-2.84
		56.5	179	175	159	164	165	195	167	166		176	205	165	159	166	174	164	175		141	143	158	145	155	145	153	141						-1.74	-2.33	-1.65	-3.03	-1.82	-2.87
		56.9	174	186	157	166	164	202	171	162		178	196	168	168	169	183	165	173		142	143	154	142	155	146	149	139						-1.75	-2.36	-1.69	-3.08	-1.84	-2.88
		57.2	174	189	157	155	165	195	167	166		183	206	170	160	169	173	162	176		140	145	167	143	154	141	150	133						-1.76	-2.37	-1.72	-3.13	-1.84	-2.87
		57.5	171	188	154	156	159	198	177	166		174	201	179	163	169	178	165	169		144	146	162	142	159	154	150	139						-1.78	-2.4	-1.76	-3.19	-1.86	-2.86
		57.9	183	183	155	158	168	199	171	162		176	202	178	159	164	175	165	175		137	152	164	145	150	154	151	136						-1.8	-2.43	-1.8	-3.22	-1.87	-2.84
		58.2	174	185	152	163	157	200	168	159		187	199	178	163	160	177	162	173		137	142	159	140	145	149	148	129						-1.83	-2.45	-1.81	-3.25	-1.88	-2.84
		58.5	175	180	150	171	165	198	168	161		174	195	172	157	165	173	164	178		138	141	159	149	149	146	150	133						-1.83	-2.46	-1.85	-3.28	-1.88	-2.83
		58.9	176	186	155	167	162	202	171	161		177	195	164	163	169	172	157	171		137	145	162	141	147	138	147	136						-1.86	-2.5	-1.86	-3.31	-1.88	-2.82
		59.2	173	186	161	173	164	196	168	168		183	198	166	158	166	174	163	178		139	143	156	139	151	153	155	136						-1.86	-2.51	-1.88	-3.33	-1.86	-2.8
		59.6	173	187	154	167	165	197	165	162		183	192	174	165	168	167	163	170		144	148	163	135	147	143	146	139						-1.88	-2.51	-1.9	-3.33	-1.87	-2.79
		59.9	171	190	153	164	165	197	170	164		181	193	174	161	168	174	166	175		146	155	156	146	149	143	153	132						-1.89	-2.51	-1.94	-3.35	-1.88	-2.78
		60.2	175	183	153	162	163	203	171	168		177	194	164	156	166	179	165	176		137	145	159	139	144	142	149	139						-1.92	-2.51	-1.95	-3.36	-1.88	-2.76
		60.6	178	189	149	172	159	196	172	177		181	187	174	159	171	170	164	170		141	148	163	145	145	140	148	136						-1.9	-2.5	-1.97	-3.36	-1.87	-2.76
		60.9	175	193	152	171	164	196	173	172		175	194	174	155	167	173	165	167		140	140	160	139	143	146	150	134						-1.91	-2.49	-1.97	-3.36	-1.87	-2.73
		61.2	182	187	147	170	160	198	177	169		181	196	180	156	166	180	164	173		145	139	159	146	147	147	137	133						-1.93	-2.51	-1.98	-3.36	-1.87	-2.73
		61.6	185	184	152	168	157	203	173	170		179	202	173	161	167	172	166	167		143	139	160	150	144	150	147	122						-1.93	-2.49	-1.99	-3.36	-1.87	-2.71
		61.9	179	189	156	167	159	201	171	173		177	199	174	161	163	176	167	164		140	152	164	144	148	144	151	127						-1.92	-2.49	-2.02	-3.35	-1.86	-2.67
		62.2	180	190	155	160	158	209	171	164		187	208	174	164	167	171	161	176		138	145	161	147	151	147	148	123						-1.92	-2.47	-2.02	-3.34	-1.87	-2.66
		62.6	175	174	153	169	163	199	175	166		182	201	171	163	167	172	163	169		142	145	159	141	147	145	147	125						-1.95	-2.46	-2.01	-3.33	-1.85	-2.65
		62.9	176	188	152	170	156	193	170	165		171	208	171	159	166	176	167	168		147	145	157	142	150	145	151	132						-1.93	-2.46	-2.01	-3.33	-1.85	-2.62
		63.2	180	183	159	164	155	194	164	168		182	201	170	162	162	175	167	172		141	144	164	141	152	143	150	127						-1.92	-2.46	-2.03	-3.33	-1.83	-2.6
		63.6	173	187	155	171	161	204	172	172		178	194	167	167	165	174	165	167		145	151	160	143	149	144	150	131						-1.92	-2.44	-2.05	-3.32	-1.81	-2.58
		63.9	180	177	153	163	169	204	168	169		175	199	181	165	167	172	164	180		143	148	160	134	148	143	155	123						-1.91	-2.42	-2.05	-3.29	-1.81	-2.56
		64.2	173	182	155	177	165	203	171	171		172	199	175	162	171	175	169	163		146	150	171	135	152	143	149	130						-1.9	-2.43	-2.06	-3.29	-1.79	-2.54
		64.6	174	175	147	167	160	208	172	164		171	209	186	162	168	177	164	165		142	142	161	140	153	140	148	130						-1.88	-2.42	-2.06	-3.28	-1.78	-2.51
		64.9	176	185	150	157	163	205	173	169		177	201	177	159	166	175	163	169		142	153	171	142	147	136	147	127						-1.88	-2.39	-2.05	-3.26	-1.78	-2.52
		65.2	168	179	154	176	169	203	166	168		179	207	166	163	168	174	160	165		146	153	162	148	144	140	146	126						-1.89	-2.39	-2.05	-3.24	-1.78	-2.49
		65.6	182	179	153	166	166	206	169	171		179	206	172	166	169	172	164	160		149	144	160	149	150	143	149	124						-1.88	-2.37	-2.04	-3.23	-1.77	-2.48
		65.9	181	186	154	173	166	207	170	170		180	197	174	162	173	161	162	162		145	150	166	142	154	140	160	128						-1.87	-2.34	-2.04	-3.21	-1.74	-2.46
		66.2	179	184	158	169	170	211	170	170		176	201	175	160	169	168	167	170		145	147	165	138	153	144	147	132						-1.87	-2.32	-2.05	-3.19	-1.74	-2.43
		66.6	172	179	157	174	171	201	172	172		177	190	176	161	170	168	164	163		143	144	163	143	146	149	148	133						-1.84	-2.3	-2.05	-3.17	-1.72	-2.41
		66.9	175	189	157	169	175	204	171	175		186	199	178	166	173	168	169	165		146	145	163	146	152	142	151	129						-1.84	-2.28	-2.03	-3.16	-1.72	-2.39
		67.2	176	177	156	167	168	205	169	165		178	201	175	163	173	174	164	169		151	143	170	147	148	148	152	135						-1.83	-2.25	-2.03	-3.15	-1.7	-2.36
		67.6	182	192	158	171	163	205	170	176		178	203	180	171	175	174	165	167		144	143	161	144	152	143	143	130						-1.81	-2.26	-2.02	-3.13	-1.68	-2.35
		67.9	180	185	158	171	172	204	168	169		187	191	176	167	171	173	159	170		138	143	167	145	152	146	137	129						-1.78	-2.21	-2.01	-3.12	-1.67	-2.32
		68.2	176	190	160	168	168	207	168	171		177	207	169	162	165	172	165	169		142	147	166	147	153	140	143	132						-1.77	-2.2	-2	-3.09	-1.66	-2.31
		68.6	178	181	156	163	166	210	162	168		180	194	176	162	172	175	161	171		139	138	161	141	150	141	145	138						-1.76	-2.2	-2.01	-3.07	-1.64	-2.29
		68.9	171	181	160	168	165	205	173	167		177	199	180	159	170	166	164	170		140	138	156	141	150	148	137	140						-1.75	-2.15	-2.02	-3.03	-1.64	-2.28
		69.2	175	178	155	177	168	207	167	169		177	199	182	164	171	176	160	161		145	136	163	142	154	150	142	138						-1.74	-2.14	-1.99	-3.02	-1.61	-2.25
		69.6	176	180	158	168	166	203	168	167		177	209	177	161	169	169	164	157		144	138	159	145	148	144	138	134						-1.71	-2.11	-1.97	-3.01	-1.6	-2.23
		69.9	179	178	146	169	166	207	173	171		185	201	174	164	176	174	157	156		135	138	163	144	149	142	143	133						-1.71	-2.09	-1.98	-3	-1.57	-2.21
		70.2	175	169	155	170	168	209	169	165		178	196	176	161	170	175	158	161		136	147	163	142	145	144	142	125						-1.68	-2.05	-1.97	-2.98	-1.57	-2.19
		70.6	180	191	156	174	165	207	166	173		169	199	175	168	173	168	164	157		137	144	170	151	149	143	137	126						-1.68	-2.05	-1.96	-2.96	-1.54	-2.16
		70.9	177	191	159	173	168	206	169	165		183	200	170	166	173	166	168	170		139	146	163	144	159	139	135	134						-1.65	-2.03	-1.95	-2.95	-1.54	-2.13
		71.2	179	191	148	174	173	213	169	169		179	201	176	159	168	171	166	164		142	146	164	145	163	144	142	127						-1.65	-2.01	-1.94	-2.91	-1.52	-2.12
		71.6	179	185	152	169	170	210	168	167		177	207	173	159	171	171	164	165		145	139	165	147	155	147	136	136						-1.64	-1.96	-1.93	-2.89	-1.51	-2.1
		71.9	170	190	151	165	168	206	168	164		178	201	171	161	167	178	166	164		141	148	168	141	149	134	149	129						-1.62	-1.95	-1.93	-2.87	-1.49	-2.07
		72.2	174	191	155	177	164	200	164	155		171	203	176	163	172	174	162	176		145	152	162	144	155	136	147	126						-1.61	-1.91	-1.93	-2.83	-1.48	-2.07
		72.6	178	181	150	171	162	210	167	165		179	200	173	167	171	168	162	172		143	149	162	140	156	144	148	134						-1.59	-1.9	-1.91	-2.82	-1.46	-2.04
		72.9	182	189	160	168	176	203	166	163		181	207	173	159	177	171	164	164		145	141	171	143	151	142	153	129						-1.58	-1.87	-1.89	-2.81	-1.44	-2.01
		73.2	181	186	154	167	166	212	173	168		182	207	175	159	175	172	164	160		145	138	170	140	150	135	152	128						-1.56	-1.84	-1.89	-2.79	-1.43	-2
		73.5	181	181	152	175	167	214	165	163		178	211	175	160	171	170	160	154		144	147	163	145	150	145	149	128						-1.55	-1.81	-1.87	-2.77	-1.42	-1.98
		73.9	177	195	153	166	166	212	171	166		178	197	175	166	175	168	165	162		145	146	161	143	147	146	155	121						-1.53	-1.79	-1.84	-2.75	-1.41	-1.96
		74.2	181	187	154	176	167	216	167	166		179	214	172	160	170	167	169	159		143	144	154	145	147	138	146	122						-1.51	-1.78	-1.83	-2.73	-1.39	-1.95
		74.5	171	188	153	177	171	211	168	160		181	212	177	161	173	173	164	166		146	152	155	140	155	154	147	131						-1.48	-1.75	-1.83	-2.7	-1.38	-1.92
		74.9	174	185	149	178	166	212	169	165		182	204	179	166	176	172	163	154		139	144	159	140	159	142	151	126						-1.45	-1.73	-1.82	-2.67	-1.35	-1.88
		75.2	175	187	150	174	164	205	171	161		176	207	177	162	171	172	167	162		144	152	156	140	154	147	149	133						-1.47	-1.71	-1.8	-2.64	-1.34	-1.87
		75.5	173	195	152	171	161	214	163	168		176	197	174	156	174	169	160	167		146	150	164	139	154	146	150	138						-1.45	-1.69	-1.77	-2.61	-1.32	-1.85
		75.9	170	188	156	173	166	211	168	170		178	195	173	160	178	174	165	165		134	151	159	135	158	142	149	136						-1.42	-1.66	-1.78	-2.59	-1.3	-1.82
		76.2	174	184	158	176	163	213	168	163		173	197	175	163	178	175	167	163		139	149	161	141	156	139	146	139						-1.4	-1.64	-1.76	-2.58	-1.3	-1.81
		76.5	175	187	151	171	166	211	168	161		177	196	169	161	173	173	167	168		145	148	160	142	153	142	146	132						-1.39	-1.6	-1.74	-2.54	-1.27	-1.8
		76.9	171	191	154	182	161	213	170	169		179	199	174	161	176	175	168	153		142	142	156	138	152	139	143	138						-1.39	-1.58	-1.73	-2.5	-1.27	-1.77
		77.2	168	191	155	171	167	209	166	158		183	197	168	163	171	171	166	156		141	147	159	142	152	143	141	135						-1.37	-1.59	-1.72	-2.49	-1.27	-1.75
		77.5	173	186	158	171	169	215	168	165		182	197	173	160	177	169	163	163		144	138	156	150	153	139	147	136						-1.37	-1.55	-1.71	-2.46	-1.24	-1.72
		77.9	176	185	158	180	167	212	167	166		177	197	176	164	175	173	164	158		142	143	166	145	148	143	147	135						-1.35	-1.53	-1.68	-2.44	-1.23	-1.71
		78.2	172	194	153	180	167	218	164	169		175	199	172	160	175	176	166	164		142	150	159	144	151	138	148	139						-1.34	-1.51	-1.67	-2.41	-1.21	-1.68
		78.5	178	191	159	169	169	204	167	166		181	194	171	161	174	174	166	160		150	158	163	141	152	143	149	133						-1.31	-1.49	-1.68	-2.37	-1.21	-1.68
		78.9	174	188	157	183	169	215	170	167		177	197	168	161	179	174	165	172		144	146	156	147	153	140	149	141						-1.29	-1.47	-1.65	-2.35	-1.2	-1.66
		79.2	177	184	158	179	170	214	168	162		175	200	175	165	175	169	164	156		146	144	160	143	151	141	145	141						-1.27	-1.46	-1.65	-2.32	-1.19	-1.65
		79.5	176	185	156	182	167	211	163	159		179	204	169	160	174	163	165	157		147	148	159	145	147	141	146	135						-1.27	-1.44	-1.63	-2.3	-1.18	-1.63
		79.9	180	195	145	167	167	215	168	165		177	198	164	162	175	170	168	168		138	141	156	144	153	149	145	139						-1.25	-1.4	-1.62	-2.27	-1.17	-1.6
		80.2	174	189	159	177	166	214	163	160		180	189	168	161	175	166	164	154		134	149	159	145	151	141	153	131						-1.22	-1.39	-1.59	-2.25	-1.14	-1.59
		80.5	179	193	148	162	170	210	165	165		173	199	171	163	179	169	166	165		140	136	169	145	149	143	141	134						-1.22	-1.37	-1.57	-2.2	-1.13	-1.58
		80.9	170	205	153	167	167	207	171	168		177	193	180	162	177	171	171	160		140	146	161	144	150	143	145	143						-1.22	-1.35	-1.57	-2.18	-1.13	-1.56
																																		-1.2	-1.34	-1.54	-2.17	-1.11	-1.54
																																		-1.19	-1.31	-1.53	-2.15	-1.1	-1.52
																																		-1.17	-1.3	-1.52	-2.13	-1.08	-1.51
																																		-1.15	-1.29	-1.5	-2.08	-1.06	-1.49
																																		-1.14	-1.27	-1.48	-2.07	-1.06	-1.48
																																		-1.14	-1.25	-1.47	-2.04	-1.04	-1.47
																																		-1.11	-1.23	-1.45	-2	-1.04	-1.43
																																		-1.1	-1.2	-1.45	-2.01	-1.02	-1.42
																																		-1.08	-1.18	-1.42	-1.97	-1	-1.41
																																		-1.06	-1.18	-1.4	-1.94	-0.99	-1.38
																																		-1.06	-1.15	-1.39	-1.94	-0.98	-1.36
																																		-1.05	-1.16	-1.4	-1.92	-0.97	-1.36
																																		-1.03	-1.13	-1.37	-1.88	-0.95	-1.36
																																		-1.02	-1.11	-1.35	-1.86	-0.95	-1.34
																																		-1.01	-1.09	-1.33	-1.84	-0.95	-1.31
																																		-1	-1.09	-1.32	-1.82	-0.94	-1.29
																																		-0.97	-1.05	-1.31	-1.8	-0.92	-1.3
																																		-0.98	-1.05	-1.28	-1.78	-0.91	-1.29
																																		-0.96	-1.03	-1.26	-1.76	-0.9	-1.27
																																		-0.94	-1	-1.26	-1.74	-0.89	-1.26
																																		-0.93	-0.99	-1.25	-1.72	-0.87	-1.24
																																		-0.91	-0.99	-1.24	-1.7	-0.86	-1.24
																																		-0.9	-0.98	-1.23	-1.68	-0.85	-1.23
																																		-0.89	-0.96	-1.21	-1.68	-0.84	-1.2
																																		-0.87	-0.93	-1.19	-1.65	-0.85	-1.19
																																		-0.86	-0.91	-1.17	-1.64	-0.83	-1.17
																																		-0.86	-0.91	-1.18	-1.62	-0.81	-1.17
																																		-0.84	-0.89	-1.16	-1.6	-0.8	-1.16
																																		-0.82	-0.89	-1.14	-1.58	-0.79	-1.13
																																		-0.8	-0.88	-1.13	-1.57	-0.79	-1.13
																																		-0.8	-0.86	-1.1	-1.57	-0.78	-1.12
																																		-0.79	-0.84	-1.1	-1.54	-0.77	-1.11
																																		-0.78	-0.82	-1.09	-1.51	-0.77	-1.07
																																		-0.78	-0.81	-1.07	-1.5	-0.76	-1.1
																																		-0.76	-0.81	-1.06	-1.49	-0.75	-1.08
																																		-0.74	-0.79	-1.06	-1.49	-0.74	-1.07
																																		-0.74	-0.77	-1.04	-1.47	-0.73	-1.04
																																		-0.74	-0.77	-1.01	-1.44	-0.71	-1.04
																																		-0.72	-0.76	-1	-1.43	-0.71	-1.03
																																		-0.7	-0.74	-1	-1.43	-0.69	-1.02
																																		-0.7	-0.73	-0.98	-1.4	-0.69	-1.02
																																		-0.69	-0.72	-0.97	-1.39	-0.68	-1
																																		-0.67	-0.7	-0.96	-1.37	-0.69	-0.99
																																		-0.68	-0.7	-0.93	-1.35	-0.67	-0.97
																																		-0.66	-0.7	-0.93	-1.33	-0.66	-0.96
																																		-0.65	-0.69	-0.92	-1.33	-0.64	-0.96
																																		-0.64	-0.68	-0.91	-1.31	-0.64	-0.95
																																		-0.63	-0.65	-0.9	-1.3	-0.63	-0.94
																																		-0.62	-0.64	-0.9	-1.28	-0.62	-0.92
																																		-0.61	-0.63	-0.89	-1.28	-0.62	-0.9
																																		-0.61	-0.63	-0.86	-1.25	-0.61	-0.9
																																		-0.59	-0.62	-0.87	-1.23	-0.61	-0.91
																																		-0.59	-0.6	-0.85	-1.22	-0.6	-0.88
																																		-0.57	-0.59	-0.83	-1.22	-0.59	-0.88
																																		-0.56	-0.58	-0.82	-1.2	-0.6	-0.88
																																		-0.55	-0.56	-0.81	-1.18	-0.57	-0.87
																																		-0.55	-0.56	-0.79	-1.17	-0.56	-0.84
																																		-0.54	-0.55	-0.79	-1.17	-0.57	-0.83
																																		-0.54	-0.55	-0.76	-1.15	-0.56	-0.82
																																		-0.52	-0.54	-0.76	-1.14	-0.54	-0.81
																																		-0.52	-0.52	-0.76	-1.12	-0.55	-0.8
																																		-0.52	-0.52	-0.74	-1.1	-0.54	-0.8
																																		-0.51	-0.52	-0.73	-1.09	-0.54	-0.79
																																		-0.49	-0.51	-0.73	-1.08	-0.53	-0.77
																																		-0.49	-0.49	-0.72	-1.05	-0.52	-0.76
																																		-0.48	-0.48	-0.71	-1.04	-0.52	-0.75
																																		-0.47	-0.48	-0.69	-1.05	-0.51	-0.74
																																		-0.47	-0.49	-0.68	-1.04	-0.5	-0.75
																																		-0.46	-0.47	-0.68	-1.02	-0.48	-0.73
																																		-0.44	-0.45	-0.67	-1.02	-0.47	-0.72
																																		-0.45	-0.44	-0.67	-1.01	-0.48	-0.71
																																		-0.44	-0.43	-0.65	-0.98	-0.47	-0.71
																																		-0.44	-0.44	-0.66	-0.97	-0.47	-0.69
																																		-0.42	-0.43	-0.64	-0.96	-0.46	-0.68
																																		-0.42	-0.42	-0.63	-0.97	-0.45	-0.69
																																		-0.41	-0.42	-0.62	-0.95	-0.46	-0.65
																																		-0.41	-0.39	-0.6	-0.94	-0.45	-0.65
																																		-0.4	-0.4	-0.6	-0.93	-0.44	-0.66
																																		-0.4	-0.39	-0.59	-0.92	-0.43	-0.64
																																		-0.39	-0.37	-0.58	-0.91	-0.44	-0.64
																																		-0.38	-0.38	-0.57	-0.91	-0.44	-0.64
																																		-0.36	-0.38	-0.56	-0.88	-0.42	-0.63
																																		-0.37	-0.36	-0.56	-0.87	-0.42	-0.62
																																		-0.36	-0.36	-0.55	-0.86	-0.42	-0.61
																																		-0.36	-0.36	-0.54	-0.86	-0.4	-0.61
																																		-0.35	-0.34	-0.53	-0.86	-0.4	-0.61
																																		-0.34	-0.33	-0.52	-0.83	-0.4	-0.59
																																		-0.34	-0.33	-0.51	-0.83	-0.4	-0.57
																																		-0.34	-0.31	-0.49	-0.83	-0.39	-0.59
																																		-0.33	-0.31	-0.5	-0.81	-0.38	-0.57
																																		-0.31	-0.29	-0.5	-0.8	-0.38	-0.55
																																		-0.31	-0.3	-0.49	-0.79	-0.37	-0.55
																																		-0.3	-0.3	-0.47	-0.78	-0.36	-0.55
																																		-0.29	-0.29	-0.48	-0.78	-0.36	-0.55
																																		-0.29	-0.28	-0.46	-0.77	-0.36	-0.55
																																		-0.3	-0.27	-0.47	-0.75	-0.35	-0.54
																																		-0.29	-0.26	-0.45	-0.75	-0.33	-0.53
																																		-0.28	-0.27	-0.45	-0.74	-0.34	-0.52
																																		-0.27	-0.26	-0.45	-0.74	-0.35	-0.51
																																		-0.26	-0.25	-0.43	-0.73	-0.33	-0.51
																																		-0.27	-0.25	-0.42	-0.7	-0.32	-0.49
																																		-0.26	-0.25	-0.41	-0.7	-0.32	-0.49
																																		-0.26	-0.24	-0.41	-0.7	-0.32	-0.47
																																		-0.26	-0.23	-0.41	-0.7	-0.31	-0.47
																																		-0.25	-0.23	-0.4	-0.67	-0.31	-0.47
																																		-0.25	-0.22	-0.39	-0.67	-0.31	-0.47
																																		-0.22	-0.24	-0.38	-0.66	-0.3	-0.45
																																		-0.23	-0.23	-0.39	-0.65	-0.3	-0.46
																																		-0.23	-0.23	-0.37	-0.65	-0.29	-0.45
																																		-0.23	-0.19	-0.37	-0.65	-0.29	-0.43
																																		-0.22	-0.2	-0.35	-0.64	-0.29	-0.44
																																		-0.22	-0.2	-0.36	-0.62	-0.29	-0.43
																																		-0.21	-0.19	-0.36	-0.61	-0.28	-0.43
																																		-0.21	-0.18	-0.34	-0.61	-0.27	-0.44
																																		-0.21	-0.18	-0.34	-0.59	-0.28	-0.43
																																		-0.2	-0.18	-0.34	-0.6	-0.27	-0.43
																																		-0.2	-0.17	-0.34	-0.59	-0.26	-0.41
																																		-0.18	-0.17	-0.32	-0.57	-0.27	-0.42
																																		-0.17	-0.17	-0.3	-0.57	-0.27	-0.4
																																		-0.17	-0.15	-0.3	-0.58	-0.27	-0.39
																																		-0.19	-0.17	-0.3	-0.56	-0.26	-0.39
																																		-0.18	-0.16	-0.29	-0.56	-0.25	-0.38
																																		-0.17	-0.15	-0.28	-0.55	-0.25	-0.38
																																		-0.16	-0.14	-0.28	-0.54	-0.25	-0.36
																																		-0.15	-0.13	-0.28	-0.55	-0.25	-0.38
																																		-0.16	-0.13	-0.27	-0.54	-0.25	-0.38
																																		-0.14	-0.13	-0.26	-0.52	-0.23	-0.38
																																		-0.15	-0.14	-0.27	-0.52	-0.22	-0.36
																																		-0.15	-0.12	-0.26	-0.52	-0.23	-0.36
																																		-0.14	-0.11	-0.26	-0.5	-0.22	-0.35
																																		-0.14	-0.11	-0.26	-0.5	-0.22	-0.36
																																		-0.15	-0.12	-0.25	-0.48	-0.21	-0.35
																																		-0.12	-0.11	-0.24	-0.49	-0.21	-0.35
																																		-0.11	-0.1	-0.24	-0.49	-0.19	-0.34
																																		-0.12	-0.1	-0.23	-0.48	-0.21	-0.33
																																		-0.11	-0.09	-0.23	-0.47	-0.21	-0.32
																																		-0.12	-0.1	-0.22	-0.46	-0.2	-0.31
																																		-0.12	-0.08	-0.22	-0.48	-0.2	-0.31
																																		-0.1	-0.06	-0.22	-0.45	-0.2	-0.32
																																		-0.11	-0.08	-0.22	-0.45	-0.19	-0.32
																																		-0.12	-0.1	-0.2	-0.44	-0.2	-0.31
																																		-0.11	-0.09	-0.21	-0.43	-0.2	-0.31
																																		-0.1	-0.07	-0.21	-0.41	-0.18	-0.31
																																		-0.09	-0.07	-0.2	-0.42	-0.19	-0.29
																																		-0.09	-0.07	-0.19	-0.42	-0.19	-0.31
																																		-0.1	-0.06	-0.2	-0.42	-0.17	-0.3
																																		-0.1	-0.07	-0.19	-0.4	-0.19	-0.3
																																		-0.09	-0.06	-0.17	-0.41	-0.18	-0.29
																																		-0.09	-0.06	-0.17	-0.41	-0.18	-0.29
																																		-0.07	-0.07	-0.17	-0.4	-0.18	-0.29
																																		-0.08	-0.06	-0.17	-0.4	-0.18	-0.29
																																		-0.08	-0.06	-0.18	-0.4	-0.18	-0.28
																																		-0.09	-0.05	-0.17	-0.4	-0.17	-0.28
																																		-0.07	-0.04	-0.17	-0.38	-0.17	-0.28
																																		-0.07	-0.04	-0.15	-0.38	-0.16	-0.27
																																		-0.07	-0.04	-0.14	-0.38	-0.16	-0.27
																																		-0.05	-0.03	-0.14	-0.36	-0.15	-0.27
																																		-0.07	-0.05	-0.14	-0.36	-0.15	-0.25
																																		-0.06	-0.03	-0.14	-0.36	-0.15	-0.26
																																		-0.07	-0.03	-0.13	-0.36	-0.15	-0.26
																																		-0.05	-0.04	-0.14	-0.34	-0.16	-0.28
																																		-0.04	-0.04	-0.12	-0.34	-0.14	-0.26
																																		-0.04	-0.03	-0.13	-0.35	-0.14	-0.24
																																		-0.04	-0.03	-0.12	-0.33	-0.14	-0.25
																																		-0.06	-0.03	-0.12	-0.32	-0.14	-0.24
																																		-0.05	-0.02	-0.11	-0.33	-0.15	-0.24
																																		-0.04	-0.01	-0.1	-0.34	-0.13	-0.24
																																		-0.03	-0.03	-0.12	-0.33	-0.13	-0.22
																																		-0.03	-0.01	-0.11	-0.32	-0.13	-0.22
																																		-0.03	-0.01	-0.1	-0.32	-0.14	-0.23
																																		-0.04	-0.02	-0.1	-0.31	-0.12	-0.22
																																		-0.04	-0.01	-0.07	-0.3	-0.13	-0.24
																																		-0.02	0	-0.08	-0.29	-0.11	-0.21
																																		-0.04	0	-0.09	-0.3	-0.13	-0.22
																																		-0.02	-0.01	-0.08	-0.3	-0.12	-0.21
																																		-0.02	-0.01	-0.08	-0.29	-0.11	-0.21
																																		-0.04	0	-0.08	-0.28	-0.12	-0.22
																																		-0.01	0	-0.08	-0.3	-0.11	-0.2
																																		-0.01	0	-0.08	-0.29	-0.11	-0.22
																																		-0.03	0	-0.07	-0.28	-0.12	-0.21
																																		-0.01	-0.01	-0.07	-0.28	-0.12	-0.21
																																		-0.01	0	-0.06	-0.29	-0.12	-0.21
																																		-0.01	0.02	-0.06	-0.28	-0.12	-0.2
																																		0	0	-0.07	-0.27	-0.11	-0.19
																																		0	0	-0.06	-0.26	-0.1	-0.2
																																		0	0.02	-0.06	-0.27	-0.1	-0.19
																																		-0.01	0.02	-0.06	-0.25	-0.08	-0.19
																																		0	0.01	-0.05	-0.26	-0.1	-0.19
																																		0	0.03	-0.04	-0.26	-0.1	-0.18
																																		-0.01	0.03	-0.05	-0.26	-0.08	-0.18
																																		0	0.02	-0.05	-0.25	-0.1	-0.17
																																		-0.01	0.03	-0.05	-0.24	-0.09	-0.18
																																		-0.01	0.02	-0.05	-0.24	-0.08	-0.18
																																		0.01	0.02	-0.05	-0.24	-0.08	-0.16
																																		0.01	0.03	-0.04	-0.24	-0.08	-0.16
																																		0	0.04	-0.03	-0.24	-0.09	-0.16
																																		0.01	0.02	-0.02	-0.23	-0.09	-0.18
																																		0.01	0.02	-0.02	-0.24	-0.08	-0.17
																																		0.01	0.02	-0.03	-0.23	-0.08	-0.16
																																		0.01	0.02	-0.01	-0.23	-0.08	-0.17
																																		0.01	0.05	-0.02	-0.24	-0.08	-0.16
																																		0	0.04	-0.03	-0.22	-0.07	-0.16
																																		0	0.04	-0.02	-0.23	-0.08	-0.16
																																		0.01	0.03	-0.01	-0.22	-0.07	-0.15
																																		0.02	0.05	-0.01	-0.2	-0.07	-0.16
																																		0.01	0.04	-0.01	-0.21	-0.08	-0.15
																																		0.01	0.04	-0.02	-0.21	-0.08	-0.16
																																		0.01	0.05	-0.01	-0.2	-0.08	-0.15
																																		0.02	0.04	-0.01	-0.2	-0.07	-0.14
																																		0.03	0.03	-0.01	-0.2	-0.09	-0.14
																																		0.02	0.04	-0.01	-0.19	-0.07	-0.14
																																		0.02	0.06	0	-0.19	-0.07	-0.15
																																		0.03	0.04	0.01	-0.2	-0.07	-0.14
																																		0.03	0.05	0.01	-0.17	-0.07	-0.15
																																		0	0.06	0	-0.18	-0.08	-0.14
																																		0.04	0.06	0	-0.18	-0.06	-0.15
																																		0.04	0.06	0	-0.17	-0.07	-0.13
																																		0.02	0.06	0	-0.18	-0.07	-0.13
																																		0.03	0.05	0	-0.17	-0.04	-0.12
																																		0.03	0.07	0	-0.18	-0.07	-0.12
																																		0.04	0.07	0	-0.17	-0.06	-0.13
																																		0.02	0.07	0.02	-0.17	-0.05	-0.13
																																		0.02	0.06	0.02	-0.16	-0.04	-0.13
																																		0.03	0.06	0.01	-0.16	-0.04	-0.12
																																		0.03	0.07	0.03	-0.16	-0.05	-0.13
																																		0.03	0.07	0.02	-0.17	-0.05	-0.12
																																		0.03	0.07	0.02	-0.16	-0.04	-0.12
																																		0.03	0.08	0.03	-0.15	-0.05	-0.1
																																		0.04	0.07	0.02	-0.16	-0.05	-0.12
																																		0.04	0.07	0.02	-0.15	-0.06	-0.13
																																		0.03	0.08	0.02	-0.15	-0.06	-0.12
																																		0.04	0.07	0.03	-0.14	-0.05	-0.12
																																		0.03	0.06	0.02	-0.14	-0.04	-0.09
																																		0.04	0.07	0.01	-0.14	-0.05	-0.1
																																		0.04	0.08	0.03	-0.15	-0.05	-0.1
																																		0.05	0.07	0.04	-0.15	-0.05	-0.1
																																		0.04	0.07	0.03	-0.15	-0.04	-0.11
																																		0.05	0.08	0.02	-0.14	-0.05	-0.11
																																		0.05	0.08	0.04	-0.13	-0.05	-0.11
																																		0.05	0.08	0.04	-0.15	-0.05	-0.11
																																		0.05	0.1	0.04	-0.15	-0.04	-0.11
																																		0.05	0.09	0.04	-0.13	-0.04	-0.11
																																		0.05	0.1	0.06	-0.13	-0.04	-0.1
																																		0.04	0.08	0.04	-0.14	-0.04	-0.11
																																		0.04	0.09	0.05	-0.12	-0.04	-0.11
																																		0.05	0.09	0.04	-0.12	-0.04	-0.1
																																		0.06	0.09	0.05	-0.13	-0.04	-0.11
																																		0.06	0.09	0.04	-0.13	-0.04	-0.09
																																		0.06	0.1	0.06	-0.13	-0.05	-0.09
																																		0.06	0.08	0.04	-0.12	-0.04	-0.09
																																		0.06	0.09	0.05	-0.13	-0.04	-0.09
																																		0.05	0.08	0.06	-0.12	-0.03	-0.1
																																		0.06	0.08	0.07	-0.11	-0.02	-0.09
																																		0.05	0.08	0.05	-0.11	-0.04	-0.08
																																		0.05	0.09	0.06	-0.11	-0.03	-0.1
																																		0.06	0.09	0.06	-0.12	-0.03	-0.08
																																		0.05	0.09	0.06	-0.1	-0.03	-0.09
																																		0.06	0.1	0.07	-0.12	-0.03	-0.08
																																		0.06	0.09	0.06	-0.11	-0.03	-0.08
																																		0.07	0.09	0.07	-0.13	-0.02	-0.08
																																		0.06	0.09	0.06	-0.12	-0.02	-0.07
																																		0.08	0.1	0.06	-0.11	-0.03	-0.07
																																		0.07	0.1	0.08	-0.11	-0.02	-0.07
																																		0.07	0.09	0.06	-0.1	-0.03	-0.07
																																		0.07	0.1	0.08	-0.1	-0.03	-0.08
																																		0.06	0.1	0.07	-0.11	-0.04	-0.06
																																		0.06	0.09	0.08	-0.1	-0.03	-0.07
																																		0.08	0.1	0.07	-0.11	-0.02	-0.08
																																		0.08	0.09	0.08	-0.1	-0.02	-0.08
																																		0.06	0.1	0.08	-0.1	-0.02	-0.07
																																		0.07	0.1	0.07	-0.08	-0.01	-0.07
																																		0.07	0.1	0.06	-0.1	-0.02	-0.06
																																		0.07	0.1	0.07	-0.09	-0.04	-0.07
																																		0.07	0.1	0.08	-0.08	-0.04	-0.08
																																		0.08	0.1	0.08	-0.09	-0.02	-0.06
																																		0.07	0.09	0.07	-0.08	-0.02	-0.05
																																		0.08	0.11	0.08	-0.1	-0.03	-0.06
																																		0.07	0.1	0.09	-0.08	-0.02	-0.06
																																		0.07	0.11	0.08	-0.08	-0.02	-0.07
																																		0.08	0.1	0.07	-0.08	-0.02	-0.06
																																		0.09	0.1	0.08	-0.07	-0.02	-0.06
																																		0.06	0.1	0.09	-0.08	-0.03	-0.05
																																		0.08	0.1	0.08	-0.07	-0.01	-0.05
																																		0.08	0.09	0.08	-0.08	-0.01	-0.06
																																		0.08	0.11	0.08	-0.08	-0.02	-0.07
																																		0.08	0.1	0.08	-0.09	-0.01	-0.06
																																		0.09	0.11	0.08	-0.07	-0.02	-0.07
																																		0.06	0.1	0.08	-0.06	-0.02	-0.06
																																		0.08	0.11	0.09	-0.06	-0.01	-0.06
																																		0.07	0.11	0.09	-0.08	0	-0.05
																																		0.07	0.1	0.09	-0.08	-0.02	-0.06
																																		0.07	0.11	0.09	-0.08	-0.02	-0.04
																																		0.08	0.11	0.09	-0.07	-0.02	-0.04
																																		0.08	0.1	0.08	-0.08	-0.01	-0.05
																																		0.08	0.11	0.07	-0.08	-0.03	-0.07
																																		0.07	0.11	0.09	-0.08	-0.02	-0.04
																																		0.06	0.1	0.08	-0.07	-0.01	-0.03
																																		0.07	0.12	0.09	-0.07	-0.02	-0.05
																																		0.07	0.11	0.1	-0.06	-0.01	-0.03
																																		0.07	0.11	0.08	-0.06	-0.02	-0.03
																																		0.08	0.11	0.09	-0.06	-0.02	-0.04
																																		0.08	0.11	0.09	-0.04	-0.02	-0.06
																																		0.08	0.11	0.08	-0.06	-0.02	-0.05
																																		0.07	0.11	0.09	-0.07	-0.01	-0.04
																																		0.08	0.13	0.1	-0.07	-0.01	-0.05
																																		0.07	0.13	0.09	-0.07	-0.02	-0.03
																																		0.08	0.11	0.09	-0.05	0	-0.04
																																		0.08	0.13	0.09	-0.05	-0.01	-0.02
																																		0.07	0.12	0.1	-0.05	-0.01	-0.03
																																		0.08	0.12	0.1	-0.07	-0.01	-0.03
																																		0.08	0.12	0.11	-0.06	-0.02	-0.03
																																		0.07	0.13	0.08	-0.05	-0.02	-0.04
																																		0.08	0.12	0.09	-0.05	-0.02	-0.03
																																		0.08	0.12	0.09	-0.05	-0.01	-0.03
																																		0.07	0.12	0.1	-0.06	0	-0.03
																																		0.08	0.11	0.1	-0.05	-0.02	-0.03
																																		0.09	0.14	0.1	-0.05	-0.01	-0.04
																																		0.08	0.13	0.09	-0.04	-0.01	-0.04
																																		0.07	0.12	0.09	-0.05	-0.01	-0.03
																																		0.07	0.13	0.08	-0.05	0	-0.03
																																		0.07	0.13	0.08	-0.06	-0.02	-0.02
																																		0.08	0.12	0.1	-0.05	-0.01	-0.02
																																		0.09	0.11	0.1	-0.05	-0.01	-0.02
																																		0.07	0.11	0.1	-0.06	0.01	-0.01
																																		0.09	0.12	0.11	-0.07	0	-0.02
																																		0.09	0.14	0.11	-0.04	-0.01	-0.03
																																		0.08	0.13	0.1	-0.05	-0.01	-0.02
																																		0.08	0.12	0.1	-0.05	-0.01	-0.02
																																		0.09	0.13	0.09	-0.06	-0.01	-0.02
																																		0.08	0.13	0.11	-0.04	-0.01	-0.03
																																		0.09	0.12	0.11	-0.04	0.02	-0.03
																																		0.09	0.12	0.1	-0.04	-0.02	-0.02
																																		0.08	0.12	0.1	-0.03	0	-0.02
																																		0.08	0.13	0.11	-0.02	0	-0.02
																																		0.09	0.13	0.1	-0.05	0	-0.02
																																		0.08	0.13	0.11	-0.04	0	-0.02
																																		0.08	0.12	0.11	-0.04	0	0
																																		0.07	0.13	0.1	-0.04	0	-0.02
																																		0.07	0.11	0.11	-0.03	0	-0.03
																																		0.09	0.12	0.1	-0.04	0	-0.02
																																		0.09	0.13	0.1	-0.03	0.01	-0.01
																																		0.08	0.13	0.1	-0.05	0.01	-0.01
																																		0.07	0.12	0.11	-0.04	0	-0.01
																																		0.07	0.12	0.1	-0.02	-0.01	-0.02
																																		0.09	0.12	0.1	-0.04	0	-0.02
																																		0.09	0.14	0.1	-0.03	0.01	-0.01
																																		0.08	0.13	0.1	-0.03	0.01	0
																																		0.07	0.13	0.11	-0.03	0	-0.01
																																		0.09	0.12	0.1	-0.02	-0.01	-0.02
																																		0.08	0.13	0.1	-0.02	0	-0.01
																																		0.09	0.13	0.11	-0.03	0	-0.02
																																		0.07	0.13	0.13	-0.03	0	0
																																		0.08	0.14	0.11	-0.03	0	-0.01
																																		0.09	0.14	0.1	-0.02	-0.01	-0.01
																																		0.09	0.13	0.1	-0.02	-0.01	-0.01
																																		0.11	0.12	0.09	-0.01	0	-0.02
																																		0.08	0.12	0.11	-0.01	0.01	-0.01
																																		0.09	0.11	0.11	-0.02	0.01	0
																																		0.1	0.12	0.11	-0.03	0	0
																																		0.09	0.12	0.1	-0.03	0	-0.01
																																		0.08	0.12	0.11	-0.02	0.01	-0.02
																																		0.08	0.13	0.11	-0.02	0	-0.01
																																		0.09	0.12	0.11	-0.02	-0.01	-0.01
																																		0.09	0.14	0.11	-0.02	0	0
																																		0.08	0.12	0.1	-0.01	0	-0.01
																																		0.07	0.12	0.11	-0.01	0	0
																																		0.08	0.12	0.11	-0.02	0	-0.02
																																		0.08	0.13	0.1	-0.01	-0.01	0.01
																																		0.09	0.12	0.1	-0.02	0	-0.01
																																		0.09	0.12	0.1	-0.02	0	-0.02
																																		0.09	0.13	0.1	-0.01	0.01	-0.01
																																		0.09	0.13	0.1	-0.03	0.01	-0.01
																																		0.07	0.13	0.11	-0.02	0.02	-0.02
																																		0.08	0.12	0.11	-0.02	0	0
																																		0.08	0.12	0.12	-0.02	0	-0.01
																																		0.08	0.13	0.09	-0.01	0	0
																																		0.09	0.12	0.12	-0.01	-0.01	0
																																		0.09	0.12	0.12	-0.01	0.01	0
																																		0.07	0.14	0.12	-0.01	0.02	-0.01
																																		0.09	0.13	0.11	0	0.01	0
																																		0.09	0.13	0.11	-0.01	0.02	0
																																		0.08	0.14	0.11	-0.01	0.01	0
																																		0.07	0.12	0.1	-0.01	0.01	0
																																		0.08	0.12	0.1	0	0	0
																																		0.09	0.14	0.1	0	0	0
																																		0.08	0.14	0.1	-0.01	0	0
																																		0.08	0.13	0.12	0	0	0
																																		0.08	0.13	0.12	0	0	0
																																		0.09	0.13	0.11	0	0	0
																																		0.09	0.13	0.11	-0.01	0	0
																																		0.09	0.13	0.11	-0.01	0.01	-0.01
																																		0.09	0.13	0.1	-0.01	0.01	0
																																		0.1	0.12	0.12	0	0.02	0
																																		0.09	0.13	0.1	-0.01	0.02	0.01
																																		0.08	0.13	0.1	0	0	0
																																		0.09	0.13	0.12	0	0.02	0.01
																																		0.1	0.14	0.11	-0.01	0.01	0.01
																																		0.09	0.13	0.11	-0.01	0.01	0
																																		0.08	0.13	0.1	-0.01	0.01	0
																																		0.08	0.12	0.1	0	0.02	0.02
																																		0.08	0.12	0.11	0.01	0.01	0.01
																																		0.07	0.11	0.1	0	0.01	0
																																		0.07	0.12	0.11	0	0	0.01
																																		0.09	0.13	0.1	-0.01	0.02	0
																																		0.08	0.14	0.09	0	0.02	0
																																		0.11	0.13	0.11	0.01	0.03	0.02
																																		0.09	0.14	0.11	0.01	0.02	0.01
																																		0.09	0.13	0.11	0	0.01	0.01
																																		0.08	0.14	0.1	0	0	0.01
																																		0.09	0.12	0.1	0.02	0.01	0.02
																																		0.08	0.12	0.1	0.02	0.02	0.01
																																		0.09	0.13	0.1	0.01	0.02	0.02
																																		0.09	0.14	0.1	0.01	0.01	0.01
																																		0.1	0.13	0.13	0.01	0.01	0.01
																																		0.09	0.12	0.11	0	0.01	0.01
																																		0.1	0.13	0.11	0	0.02	0.01
																																		0.09	0.13	0.12	0	0	0
																																		0.09	0.11	0.11	0.01	0.01	0.01
																																		0.09	0.12	0.12	-0.01	0	0.01
																																		0.08	0.13	0.11	0.01	0.01	0.02
																																		0.08	0.12	0.11	0.01	0.02	0.01
																																		0.08	0.13	0.1	0	0.02	0
																																		0.09	0.11	0.1	0	0.01	0
																																		0.08	0.12	0.11	0.01	0	0.01
																																		0.1	0.14	0.11	0	0	0
																																		0.09	0.12	0.11	0.02	0.01	0.01
																																		0.09	0.12	0.1	0.01	0.01	0.01
																																		0.09	0.14	0.09	0.01	0.02	0
																																		0.09	0.14	0.11	0.01	0.02	0.01
																																		0.08	0.12	0.1	0.02	0.02	0.01
																																		0.08	0.13	0.11	0	0.01	0
																																		0.09	0.12	0.12	0.01	0.01	0.01
																																		0.08	0.12	0.11	0.01	0	0.01
																																		0.08	0.12	0.1	0	0.01	0
																																		0.09	0.12	0.1	0.01	0.02	0
																																		0.08	0.13	0.1	0.02	0.01	0.01
																																		0.07	0.12	0.1	0.01	0.01	0.01
																																		0.09	0.11	0.12	0	0.02	0.02
																																		0.08	0.13	0.11	0.01	0.01	0.01
																																		0.09	0.14	0.1	0.02	0.01	0.01
																																		0.08	0.13	0.1	0.01	0.03	0.02
																																		0.09	0.14	0.1	0	0.03	0.02
																																		0.08	0.14	0.1	0	0.03	0
																																		0.08	0.14	0.1	0.01	0	0.02
																																		0.1	0.13	0.11	0	0.02	0
																																		0.08	0.12	0.11	0	0.01	-0.01
																																		0.09	0.12	0.11	0.02	0.01	-0.01
																																		0.08	0.13	0.11	0	0.01	-0.01
																																		0.07	0.13	0.1	0.01	0.03	0.02
																																		0.09	0.13	0.1	0.01	0.01	0.02
																																		0.09	0.13	0.09	0.01	0.02	0.01
																																		0.09	0.13	0.1	0.01	0.02	0.01
																																		0.09	0.14	0.1	0.01	0.02	0.01
																																		0.1	0.14	0.1	0.02	0.01	0.01
																																		0.09	0.15	0.11	0.02	0.02	0.02
																																		0.09	0.12	0.1	0.02	0.02	0.02
																																		0.09	0.13	0.1	0.01	0.02	0.01
																																		0.09	0.14	0.1	0	0.02	0.01
																																		0.08	0.14	0.1	0.01	0.03	0.01
																																		0.1	0.13	0.11	0.01	0.02	0.02
																																		0.09	0.12	0.11	0.01	0	0.01
																																		0.08	0.14	0.11	0.01	0.02	0.01
																																		0.1	0.13	0.1	0.02	0.01	0.01
																																		0.09	0.12	0.1	0.01	0.03	0.01
																																		0.08	0.12	0.1	0.01	0.02	0.01
																																		0.09	0.12	0.11	0.02	0.02	0.01
																																		0.1	0.14	0.1	0.01	0.02	0.02
																																		0.1	0.12	0.1	0.01	0.02	0
																																		0.09	0.12	0.1	0.02	0.03	0.01
																																		0.1	0.12	0.11	0.02	0.02	0.01
																																		0.1	0.13	0.11	0	0.01	0.02
																																		0.08	0.13	0.1	0.01	0.01	-0.01

## Sheet: Figure 1F
	Measure	fEPSP slope (% of baseline)
	Group		14-14-2											14-14-0										0-0-2											0-0-0
	Units	msec
		0	97	101	97	107	99	98	101	89	101	97		100	101	102	99	99	98	96	97	91		104	98	95	98	102	97	98	100	105	98		97	98	102	97	102	98	101	97	97	100	92	94	102	98	100
		0.4	98	101	98	102	99	95	99	89	98	98		92	97	99	91	100	97	96	98	91		103	94	96	95	96	102	94	93	100	98		99	97	99	101	100	98	100	95	97	97	93	95	101	93	102
		0.7	98	102	96	100	104	92	100	85	99	93		99	103	99	96	105	96	95	98	93		104	96	98	99	95	102	93	103	98	103		98	95	100	100	101	99	99	86	98	98	90	91	100	99	100
		1.1	98	99	95	96	100	99	92	89	99	100		96	103	96	89	97	100	99	98	92		99	93	96	103	101	102	97	102	99	96		97	97	97	99	103	98	105	99	100	97	95	92	96	95	98
		1.4	100	100	97	102	104	102	93	86	101	99		98	99	101	90	101	96	97	100	97		99	97	99	99	99	100	97	92	101	98		98	98	102	95	104	99	97	99	96	97	98	88	100	99	98
		1.7	98	99	97	97	99	100	96	90	98	97		99	95	97	93	103	99	98	99	92		100	105	96	99	98	100	96	100	101	102		99	99	104	98	98	93	99	97	95	102	97	104	100	92	98
		2.1	94	94	92	100	102	101	96	88	103	93		100	97	105	95	99	92	98	103	90		101	98	98	100	93	94	96	96	95	97		97	97	103	95	99	95	97	98	92	99	96	97	101	95	96
		2.4	95	103	93	96	96	97	101	85	96	97		102	105	103	85	93	96	99	100	94		99	96	97	100	94	93	101	94	104	99		97	97	101	91	101	95	100	90	95	100	94	98	103	98	93
		2.7	103	98	90	103	96	99	101	92	100	96		101	99	102	87	107	99	94	98	103		99	98	93	103	95	93	96	98	104	96		98	98	101	95	99	95	99	100	92	96	101	94	100	94	96
		3.1	101	102	103	98	100	98	100	83	98	100		96	97	105	99	100	95	101	97	100		99	95	99	94	100	97	97	98	104	95		94	92	98	99	101	95	95	96	90	96	101	101	99	95	97
		3.4	103	97	102	98	99	99	100	87	99	95		95	96	107	96	97	97	104	98	97		99	102	96	101	101	98	93	103	104	96		95	95	103	95	97	97	98	98	96	95	101	101	99	95	93
		3.7	104	101	100	99	98	97	101	93	97	96		99	105	100	97	101	98	103	94	97		101	98	102	96	101	102	98	98	101	96		100	93	100	101	94	95	99	98	93	96	101	94	102	98	103
		4.1	107	105	99	104	96	103	102	95	100	98		97	100	102	102	101	97	103	101	100		96	100	100	92	100	99	98	102	99	90		104	96	102	100	103	94	96	100	90	92	97	106	98	100	101
		4.4	102	100	99	98	93	99	101	94	101	94		98	103	98	95	95	100	101	98	100		99	101	100	94	99	101	101	100	104	93		95	95	103	99	105	99	98	101	101	95	100	97	99	99	101
		4.7	101	101	101	102	99	101	103	104	101	101		97	98	99	96	92	100	107	92	101		100	98	94	97	99	98	100	93	105	95		97	100	103	103	105	98	98	97	105	96	97	94	102	98	103
		5.1	102	98	106	103	92	99	102	106	104	97		102	95	104	94	98	98	102	98	92		97	96	95	93	97	102	102	98	102	108		100	104	101	98	102	98	102	93	105	103	95	96	99	95	98
		5.4	103	101	102	94	101	104	96	98	98	95		102	99	101	93	96	103	102	100	101		96	101	105	92	99	104	101	101	101	100		98	107	98	97	102	91	101	98	108	102	98	96	96	98	97
		5.7	103	97	100	107	93	100	101	104	105	96		99	101	103	95	93	102	100	100	98		106	99	106	99	99	103	98	97	102	106		102	102	102	98	96	98	101	100	99	105	100	100	98	98	101
		6.1	102	100	100	97	94	101	99	101	100	100		99	100	98	90	97	100	100	103	96		98	98	99	95	95	98	101	99	103	105		104	101	100	99	103	104	101	97	103	101	100	98	97	100	103
		6.4	102	102	97	98	99	102	100	101	105	96		102	99	101	93	99	100	103	104	95		98	100	100	95	96	97	100	102	104	102		100	101	100	101	99	102	101	96	100	108	103	98	100	102	99
		6.8	104	103	101	94	100	99	104	102	99	96		102	99	99	105	98	100	101	104	99		95	101	104	98	100	95	98	96	99	102		100	99	101	103	99	101	103	102	99	99	98	97	99	97	105
		7.4	101	98	101	98	102	100	95	105	100	99		99	93	102	108	99	103	99	103	101		101	97	103	101	96	95	99	103	100	103		100	100	95	102	103	104	105	95	95	99	101	104	100	102	99
		7.7	100	97	98	94	95	100	100	99	99	97		99	99	97	106	99	101	102	100	100		97	98	100	101	97	100	95	97	99	104		101	100	102	96	99	99	104	94	103	102	102	99	101	101	101
		8.1	100	104	102	104	97	102	100	98	99	96		101	101	100	104	104	102	104	102	101		101	98	100	98	101	95	100	101	99	100		99	102	99	97	99	97	103	96	98	102	98	104	96	100	98
		8.4	103	102	98	110	100	98	101	99	100	95		100	106	103	103	101	98	104	100	102		100	101	104	96	95	94	99	96	102	101		100	99	100	98	103	103	102	99	98	99	97	100	99	105	103
		8.7	101	99	103	93	97	103	95	101	101	100		103	104	97	103	95	100	104	101	104		99	102	102	102	94	95	101	98	99	102		98	107	98	100	102	101	103	102	100	97	101	103	102	105	102
		9.1	97	98	98	98	95	98	99	101	96	99		100	97	95	104	100	99	97	101	104		98	98	101	97	96	90	102	94	101	99		101	101	100	102	101	99	100	95	98	104	102	99	104	97	97
		9.4	101	100	95	103	95	98	99	99	97	102		103	97	99	107	100	101	107	102	98		100	100	97	100	96	97	100	97	98	104		94	104	98	102	100	98	99	99	100	97	105	102	99	103	100
		9.7	100	103	101	101	100	99	100	98	100	98		101	101	99	108	104	105	99	99	98		100	98	102	100	96	102	101	96	95	105		100	104	98	103	100	100	99	97	99	96	102	98	100	100	97
		10.1	98	106	104	109	99	102	99	107	100	103		103	101	95	104	100	99	101	100	101		97	97	100	96	97	100	99	98	97	103		102	96	100	99	102	103	104	95	100	102	99	96	101	97	100
		10.4	98	99	100	103	95	99	98	99	95	101		96	97	101	99	106	99	96	101	108		95	101	99	96	104	92	98	104	95	100		102	99	101	99	100	100	104	100	99	102	103	93	97	100	98
		10.7	100	104	101	100	96	98	104	107	98	97		103	95	101	103	100	96	105	102	102		97	104	101	98	104	95	98	101	98	102		99	101	98	105	99	103	104	103	102	103	105	93	102	101	100
		11.1	96	98	106	101	99	101	99	107	99	102		96	100	100	108	103	101	102	98	106		97	104	101	98	108	100	100	102	99	101		99	100	101	100	100	107	103	102	103	103	102	102	103	98	103
		11.4	98	99	106	95	98	100	104	102	103	98		101	99	98	101	101	101	102	99	100		93	101	102	97	104	95	98	93	102	104		102	100	98	104	100	103	99	107	104	102	103	99	98	98	101
		11.7	98	95	98	100	99	100	101	102	98	105		100	102	102	96	100	102	104	98	99		101	101	108	99	103	99	100	101	101	103		100	101	100	103	100	98	105	99	100	100	102	98	100	99	98
		12.1	97	97	101	97	98	99	101	105	102	101		102	102	99	103	104	101	102	99	100		100	97	104	95	104	95	101	105	101	102		102	100	98	101	99	102	103	102	106	102	109	97	97	103	97
		12.4	101	101	102	96	101	97	101	109	99	104		100	97	98	106	99	100	108	103	105		103	101	98	96	105	102	102	103	97	103		98	100	102	97	99	100	104	105	104	104	104	97	98	103	96
		12.7	101	98	98	93	103	101	98	106	96	102		104	103	99	107	105	99	97	100	98		101	99	98	105	105	103	100	100	97	101		105	102	100	104	101	102	99	106	101	103	102	97	97	97	99
		13.1	101	99	98	97	102	98	102	101	101	101		97	99	99	99	99	99	106	101	101		100	103	100	106	105	101	100	101	101	105		99	98	98	100	101	101	105	96	104	98	103	106	98	97	100
		13.4	102	97	96	106	105	99	104	107	99	101		99	104	100	100	104	99	104	101	105		106	101	105	101	106	97	98	100	103	98		99	98	98	104	104	106	99	103	102	99	101	110	99	103	102
		13.7	101	102	100	101	106	103	104	105	103	99		100	102	100	103	100	101	105	102	99		100	101	103	103	99	97	103	102	97	99		103	99	99	101	99	98	103	103	102	103	100	105	98	106	101
		14.1	99	103	100	105	107	100	103	103	102	100		95	98	101	101	101	103	103	101	100		103	98	102	105	106	103	101	102	97	101		103	104	99	100	100	103	104	100	103	100	102	104	98	107	104
		14.4	103	101	96	102	109	104	101	107	97	102		98	101	101	101	104	101	107	101	103		105	99	102	105	102	99	104	101	98	102		100	101	102	105	103	102	99	106	102	103	99	104	98	101	101
		14.7	96	105	102	102	105	103	103	109	100	100		102	98	99	103	108	102	102	100	106		98	101	100	104	100	94	103	107	100	98		102	103	100	106	100	102	100	106	100	101	103	103	98	100	100
		15.1	97	105	102	100	106	100	101	108	100	101		98	101	97	103	100	98	95	100	98		102	100	100	110	101	97	100	102	97	100		95	97	96	104	97	107	104	97	99	101	105	107	107	102	99
		15.4	100	97	99	102	107	103	102	104	102	102		102	102	99	100	109	107	102	103	104		97	98	104	104	98	95	101	99	96	103		103	100	97	102	100	102	99	103	101	104	104	98	100	99	97
		15.7	102	97	103	89	102	104	99	104	103	103		100	101	100	106	104	100	104	101	104		97	104	103	102	101	99	104	105	97	101		102	100	98	95	96	105	95	105	101	98	100	103	101	103	103
		16.1	97	97	105	95	102	100	98	100	101	105		104	104	100	100	106	104	96	102	97		103	106	104	105	100	110	101	110	99	98		104	102	99	99	101	102	103	97	103	99	99	102	102	107	103
		16.4	94	96	103	101	109	102	100	103	99	104		104	103	107	107	96	97	107	100	93		99	107	104	99	102	107	100	98	98	99		97	100	104	103	100	99	102	107	101	101	100	108	106	103	99
		16.7	99	99	101	95	99	100	102	105	100	104		101	101	98	101	94	102	103	99	107		102	104	99	102	98	111	102	101	102	98		104	102	99	102	93	102	101	102	102	98	103	101	103	97	101
		17.1	100	99	102	99	105	102	99	104	101	104		103	100	98	104	95	102	107	99	102		100	103	100	103	102	105	101	102	100	96		103	105	100	97	99	102	101	100	101	103	105	99	99	104	102
		17.4	101	101	103	94	108	98	105	104	102	105		103	98	100	102	98	99	100	98	109		95	106	103	102	100	103	101	100	99	96		101	101	100	100	96	103	103	106	100	100	103	109	100	102	100
		17.7	101	97	99	110	102	102	105	103	99	106		101	103	98	102	100	104	102	97	98		102	107	104	104	101	105	109	103	98	95		99	97	100	102	99	104	98	112	99	100	99	103	99	102	102
		18.1	98	95	103	97	104	101	98	101	103	105		104	105	96	104	101	100	108	103	106		102	101	101	101	100	105	99	105	102	102		102	102	97	100	99	103	96	109	110	99	101	101	104	100	104
		18.4	99	96	99	99	104	100	96	107	100	103		99	108	103	102	103	103	103	99	105		102	103	109	101	98	107	97	105	101	100		103	103	101	94	100	99	94	111	99	99	100	101	101	101	103
		18.7	104	98	101	99	102	99	96	103	100	107		106	101	97	102	101	101	104	102	102		100	102	105	102	102	109	97	100	98	99		101	103	102	99	99	107	96	105	103	104	102	104	100	102	105
		19.1	99	101	100	101	108	104	111	107	102	103		103	100	100	100	95	99	103	99	105		98	107	105	103	106	112	104	102	102	100		101	103	100	100	93	104	101	96	107	103	103	105	97	99	102
		19.4	103	100	101	104	105	99	100	107	96	106		100	93	99	104	93	101	103	101	102		98	98	100	102	105	103	106	97	101	100		101	100	103	102	98	102	100	98	101	101	97	105	104	107	99
		19.8	105	108	105	106	101	100	111	105	102	106		95	95	99	105	98	101	100	100	103		105	101	101	105	104	105	104	104	101	97		104	100	101	104	100	104	97	96	101	98	96	104	100	103	102
		20.1	214	227	269	219	195	180	219	184	218	197		206	195	213	158	197	195	188	264	209		267	176	194	221	203	175	194	212	196	207		182	196	238	168	202	197	213	162	245	169	222	196	253	177	200
		20.6	216	249	280	245	213	206	227	224	230	207		232	221	242	172	224	201	197	309	228		272	223	194	251	238	184	192	240	211	207		202	202	264	186	213	217	197	205	302	187	241	212	299	204	211
		20.9	230	273	302	263	224	233	246	235	249	220		249	262	262	199	242	210	220	329	227		288	238	198	271	237	185	203	257	215	207		213	208	276	201	224	232	185	233	334	191	268	232	313	222	212
		21.3	225	274	302	259	217	228	238	229	242	214		241	271	242	188	232	207	216	331	232		272	229	201	253	235	190	209	244	211	201		206	211	259	198	207	228	175	230	316	189	258	225	307	225	202
		21.7	220	246	286	253	210	214	225	221	231	213		231	247	237	184	221	203	197	313	201		269	228	197	237	218	186	197	234	201	195		204	192	246	191	197	216	170	217	296	191	243	214	288	209	202
		22.3	210	233	278	228	200	194	214	210	228	204		218	220	213	179	204	188	188	293	198		241	217	191	221	212	178	183	213	196	187		189	191	234	179	191	210	159	210	278	184	240	203	271	191	189
		22.6	202	213	258	220	201	177	207	206	209	199		212	215	200	171	196	184	185	290	198		256	211	177	215	203	176	176	212	193	182		178	183	224	162	188	202	164	182	263	179	215	191	266	178	186
		23.1	205	201	248	206	191	173	194	200	206	190		201	216	193	166	173	180	173	266	197		248	207	171	210	195	184	175	214	189	182		175	183	215	168	180	195	165	202	248	171	209	187	250	177	180
		23.4	192	202	236	207	189	172	190	198	207	196		196	215	178	161	180	168	172	252	187		235	204	167	205	195	181	170	198	181	181		171	181	218	166	176	192	157	184	244	175	220	193	241	172	184
		23.8	194	193	229	195	186	171	187	195	206	192		197	200	179	174	180	165	171	249	190		236	202	160	199	191	181	172	197	181	186		161	173	215	160	171	190	148	167	238	171	207	194	230	172	176
		24.2	194	183	230	190	183	169	184	195	206	192		189	207	173	168	186	169	167	241	179		239	194	164	190	193	176	165	195	184	179		158	174	207	157	166	197	149	178	234	171	203	181	223	164	176
		24.5	191	186	224	179	183	163	174	192	203	187		186	197	178	169	174	169	166	255	179		231	194	160	193	185	173	159	197	173	179		161	169	214	155	163	184	144	162	225	169	197	179	221	170	177
		24.8	193	180	222	178	183	156	178	186	197	183		191	196	171	165	172	158	162	235	187		235	186	159	186	180	179	161	189	174	176		158	167	203	161	160	185	144	160	222	165	202	183	218	160	173
		25.2	181	182	221	189	185	162	175	189	198	189		186	194	173	167	171	167	168	238	172		225	188	163	177	181	173	162	189	169	176		151	167	201	153	167	187	143	170	216	163	196	169	219	169	170
		25.5	183	179	217	164	178	160	169	190	203	181		181	194	164	168	167	163	158	222	181		226	192	159	179	180	164	156	187	171	173		152	162	198	152	155	179	135	170	213	167	188	179	216	161	164
		25.8	183	174	216	172	186	161	166	190	192	180		181	195	170	169	164	158	157	226	187		220	188	156	176	182	167	155	181	168	182		147	163	193	153	155	180	141	168	211	166	192	177	213	162	166
		26.2	181	174	209	173	182	153	172	184	196	179		175	184	171	164	175	154	151	221	183		219	184	152	177	178	163	157	180	164	174		164	162	194	148	149	180	136	152	207	165	191	170	209	159	165
		26.5	178	173	211	169	176	153	169	185	189	177		178	191	164	169	161	154	153	219	184		209	189	152	178	172	160	152	178	165	163		157	159	196	148	147	175	132	151	207	165	198	172	201	153	159
		26.8	184	172	207	166	183	154	169	183	195	180		172	185	160	166	164	153	154	216	182		214	179	151	174	169	162	154	184	156	175		162	154	188	143	146	171	137	162	201	166	192	168	207	160	157
		27.2	176	169	198	170	181	161	163	181	191	177		177	182	155	160	165	154	162	216	174		205	182	148	169	170	164	148	176	161	169		153	153	191	150	151	172	129	154	198	163	188	176	201	161	158
		27.5	183	174	204	167	179	161	167	180	192	176		170	178	155	158	163	148	153	211	183		204	178	143	164	168	160	147	180	156	169		150	152	190	147	145	167	124	156	196	157	187	156	202	160	154
		27.8	177	172	191	168	179	153	159	185	191	175		172	175	152	167	162	151	159	207	174		204	181	147	164	163	167	151	174	154	164		159	149	188	147	144	174	139	136	198	160	188	157	206	154	151
		28.2	180	169	195	147	184	160	153	178	184	182		169	177	151	161	154	153	148	208	171		201	179	147	162	166	158	156	170	151	166		156	155	186	149	138	169	136	155	195	161	188	163	177	154	155
		28.5	174	167	193	170	170	153	158	183	189	172		164	185	155	160	164	154	152	198	168		200	183	142	164	163	152	148	167	155	162		153	152	179	150	135	167	134	144	195	155	189	156	190	159	150
		28.8	179	167	195	166	178	150	165	173	186	174		172	180	153	158	168	145	146	196	162		194	172	143	167	164	159	156	169	155	157		148	154	190	141	140	169	126	149	194	158	184	152	193	164	146
		29.2	169	169	193	165	178	156	168	182	190	165		167	168	157	166	155	149	143	196	169		195	178	150	162	158	158	147	164	151	165		150	147	173	146	139	170	125	134	195	150	176	153	181	162	140
		29.5	169	176	197	159	175	152	164	174	181	166		163	177	151	154	157	145	143	195	165		191	179	142	160	153	155	152	170	146	165		151	152	180	145	140	161	127	139	189	155	181	156	179	158	149
		29.8	166	172	198	163	175	153	161	173	182	164		162	180	150	156	151	149	142	199	163		190	175	146	159	153	149	149	166	147	170		144	148	175	155	133	165	127	149	188	158	174	156	178	159	148
		30.2	173	160	187	157	173	152	161	174	181	168		165	168	152	157	155	146	139	194	168		197	180	150	158	156	147	147	169	144	160		141	148	177	146	132	168	128	136	185	143	172	154	175	160	142
		30.5	178	163	196	151	175	156	157	169	184	171		165	170	154	158	151	155	143	187	155		194	168	140	153	150	146	147	165	145	162		151	153	175	145	135	159	128	149	188	146	163	158	178	160	142
		30.8	175	168	193	161	171	162	157	174	174	169		161	168	155	155	147	147	141	193	152		193	176	149	159	150	152	142	161	140	164		152	150	177	150	138	162	130	151	187	147	170	155	178	154	146
		31.2	170	167	192	157	167	157	158	169	181	163		163	173	154	149	149	143	139	186	160		187	167	147	151	146	144	143	160	145	164		152	154	172	148	132	160	128	133	184	144	162	151	170	154	138
		31.5	170	165	193	155	168	161	157	171	176	169		165	171	153	154	151	146	144	190	156		187	171	141	151	147	146	142	161	144	160		147	149	179	144	130	165	129	130	182	151	171	155	170	161	141
		31.8	169	166	192	151	174	159	162	172	180	165		164	179	157	157	157	143	145	176	154		189	164	137	154	146	146	143	167	147	162		149	148	172	143	129	164	128	128	180	150	167	145	168	150	142
		32.2	170	172	189	152	172	156	163	169	181	160		159	167	152	158	148	138	139	176	154		175	169	149	154	146	142	139	161	147	159		149	143	181	140	129	162	121	141	178	145	170	146	168	155	141
		32.5	168	172	184	148	171	162	163	168	175	168		158	165	156	150	145	135	139	178	156		180	164	147	156	148	142	142	158	139	161		143	146	170	144	133	152	125	141	173	146	166	144	168	157	140
		32.8	168	169	190	143	167	159	160	167	173	165		156	171	157	162	148	138	142	184	154		186	170	150	153	145	143	139	158	142	165		153	145	175	148	138	154	121	139	175	145	167	144	168	155	138
		33.2	164	167	193	140	168	157	167	169	176	167		158	159	156	156	142	136	144	177	159		180	168	148	161	141	140	146	154	134	157		148	143	175	148	134	153	126	131	180	148	158	147	168	156	139
		33.5	175	173	195	141	174	156	161	172	178	161		157	166	154	162	144	132	142	174	160		178	164	148	148	149	145	150	160	137	155		148	146	172	144	138	151	120	138	180	144	161	143	163	159	142
		33.8	171	161	202	148	168	156	161	176	175	161		156	167	157	156	149	136	139	175	151		178	167	146	155	143	148	141	162	132	154		146	152	167	146	134	148	130	137	174	145	156	141	166	155	140
		34.2	172	168	198	140	176	156	165	165	175	167		155	171	151	156	145	132	141	174	155		179	166	145	150	148	141	142	157	132	149		146	151	166	150	134	145	130	131	176	144	156	146	163	157	141
		34.5	174	164	191	146	169	151	164	163	169	160		154	167	155	152	141	133	140	166	146		182	169	142	154	143	145	146	157	133	158		146	148	168	149	134	149	130	141	172	137	157	149	159	156	141
		34.8	173	167	188	147	175	150	163	168	178	155		159	162	150	159	142	138	144	167	148		178	170	155	152	148	148	144	150	136	154		143	148	169	155	129	156	127	124	174	145	158	144	161	149	131
		35.2	171	172	192	144	177	154	163	164	180	165		151	170	160	155	142	144	138	166	166		179	163	147	155	147	144	146	156	139	153		145	152	165	147	124	156	127	142	174	143	152	147	161	159	133
		35.5	171	164	189	136	175	150	163	170	178	161		158	165	158	151	143	140	148	167	152		178	167	146	149	143	140	141	159	136	150		139	150	169	145	132	149	130	136	172	142	145	149	168	157	131
		35.8	173	162	192	149	174	159	166	168	179	168		156	170	161	149	140	139	142	161	152		168	163	139	157	147	143	147	164	132	153		144	145	162	150	137	150	129	128	170	137	147	148	160	156	135
		36.2	164	161	196	130	169	158	159	164	174	167		151	178	156	148	142	135	141	167	148		178	163	146	155	146	144	147	165	137	154		147	150	160	150	132	154	130	137	169	141	154	145	158	153	139
		36.5	163	163	193	144	174	150	159	170	169	162		154	175	156	147	145	129	141	166	151		171	168	150	150	149	144	141	166	138	161		137	149	165	145	133	154	127	126	169	146	159	145	163	156	137
		36.8	168	163	192	145	166	152	163	165	169	166		153	164	156	151	142	130	139	167	145		174	171	150	156	152	143	150	164	134	163		144	148	161	147	131	149	126	137	173	145	153	142	161	153	140
		37.2	165	157	191	139	170	158	155	157	170	164		151	169	154	151	141	134	134	170	149		170	171	144	155	150	141	144	161	131	157		145	138	162	143	127	149	131	119	171	138	152	142	161	151	135
		37.5	177	170	193	137	171	160	161	163	179	171		152	165	160	149	138	135	139	148	147		169	168	145	158	143	142	148	168	131	154		155	145	167	148	132	148	127	129	171	144	158	143	160	148	145
		37.8	179	164	191	135	169	161	156	164	178	163		156	166	163	150	142	136	137	158	148		177	166	143	151	153	140	145	168	131	154		146	143	161	141	130	152	123	130	162	133	147	134	160	150	136
		38.2	172	164	191	136	165	155	163	161	178	161		156	171	153	147	138	139	136	153	156		171	167	139	153	150	138	145	162	128	155		154	142	168	144	134	147	130	119	165	137	141	140	158	155	141
		38.5	171	164	196	145	171	153	158	167	169	164		153	171	155	148	138	132	138	154	144		176	172	148	153	149	141	143	168	138	154		146	146	160	142	132	151	129	132	165	136	140	140	158	150	135
		38.8	174	161	193	140	167	159	161	164	178	168		153	166	158	148	137	139	136	153	136		171	167	150	148	153	137	144	163	129	159		151	147	164	143	134	154	121	129	161	133	148	142	162	152	139
		39.2	171	166	186	141	168	154	157	166	174	160		152	166	149	148	138	134	134	152	139		167	167	157	146	154	140	142	167	134	150		145	145	163	149	131	152	123	124	161	139	144	133	157	153	137
		39.5	165	161	191	143	170	158	161	163	177	163		157	167	155	156	140	137	129	153	147		169	167	154	150	152	136	141	168	130	149		146	147	166	149	134	150	127	135	166	135	139	146	156	150	139
		39.8	178	164	185	148	170	153	160	165	172	172		154	170	154	153	141	143	136	153	139		172	164	144	154	146	135	139	172	126	155		151	145	165	157	131	150	128	118	159	134	148	133	160	153	141
		40.2	174	166	190	145	170	156	160	167	172	167		150	166	157	151	136	137	132	158	145		170	165	149	147	154	144	144	164	130	157		141	148	162	156	128	155	126	130	155	138	144	139	149	155	137
		40.5	176	162	186	140	175	152	155	166	170	167		154	165	151	154	144	138	138	155	145		175	167	144	145	151	141	145	167	133	151		152	145	168	152	127	152	119	117	159	133	146	136	151	159	141
		40.8	170	162	189	132	169	147	156	158	170	169		154	166	153	161	140	135	127	153	142		172	169	152	155	152	144	143	162	127	147		148	146	168	152	129	150	125	118	157	138	142	136	158	156	138
		41.2	163	160	192	142	174	156	155	165	171	165		154	173	152	150	132	135	131	147	144		175	164	146	156	153	140	144	167	126	156		141	149	161	158	128	148	134	119	149	137	138	135	153	155	146
		41.5	168	162	190	140	165	150	159	166	171	164		150	164	155	150	133	133	132	146	146		167	166	143	150	146	141	144	168	125	155		145	139	161	148	133	145	135	134	153	137	148	138	151	162	137
		41.8	172	162	194	143	170	155	163	162	172	167		153	176	156	151	141	138	130	144	136		173	162	148	151	150	133	147	171	127	156		144	143	161	156	125	150	131	116	150	133	143	133	153	161	136
		42.2	171	166	196	144	172	155	162	163	174	157		152	175	154	145	132	140	135	145	140		166	167	156	150	147	141	142	167	127	153		146	141	161	161	130	150	136	131	153	137	139	133	154	157	139
		42.5	177	162	191	137	168	155	166	160	172	164		150	164	150	153	136	136	128	150	143		170	163	156	153	152	145	150	162	129	152		147	144	163	152	129	150	126	128	152	133	143	138	148	151	142
		42.9	177	160	193	139	173	154	156	165	171	163		156	170	154	150	133	132	133	142	140		173	163	159	155	147	139	149	165	128	155		150	145	165	158	127	146	127	132	146	136	136	138	153	158	136
		43.2	166	158	194	129	175	155	165	170	170	164		158	173	158	146	136	143	136	141	142		163	159	157	156	149	129	146	163	127	156		146	138	164	149	129	143	124	129	154	134	142	134	144	158	136
		43.5	167	158	196	134	169	155	164	163	172	166		158	171	152	151	133	136	134	144	143		168	165	155	158	150	134	145	169	127	154		150	142	165	156	128	144	131	131	147	133	142	129	153	155	139
		43.9	169	164	188	147	164	156	159	168	166	163		160	170	159	146	133	139	135	142	146		171	166	147	152	148	135	150	161	127	152		144	140	162	156	124	146	127	130	153	137	145	145	151	160	139
		44.2	176	174	192	140	174	155	158	172	169	163		157	172	150	145	137	139	131	143	140		174	167	161	155	151	137	143	159	124	159		147	141	163	149	127	139	123	125	149	127	142	140	153	156	141
		44.5	169	171	194	144	174	157	164	170	175	167		161	172	150	147	132	135	143	144	138		171	165	150	156	155	138	143	165	122	156		150	139	162	157	129	145	125	129	146	129	142	142	153	158	134
		44.9	174	164	195	131	174	154	161	168	173	161		160	165	151	156	134	134	133	142	138		169	162	150	154	149	136	150	167	125	158		142	141	164	156	126	141	123	121	146	132	143	137	148	158	137
		45.2	166	177	192	134	172	153	164	171	169	159		159	165	150	153	127	138	126	146	142		166	168	151	155	150	129	143	162	123	159		150	147	159	157	129	144	121	129	151	128	134	141	144	157	137
		45.5	171	168	186	142	170	151	160	164	167	158		161	163	150	145	135	135	132	141	139		170	163	151	156	146	134	149	159	121	157		148	143	160	152	125	146	118	130	147	132	137	138	147	161	132
		45.9	166	172	193	138	170	159	158	170	167	165		161	166	147	153	132	135	134	147	147		167	167	154	148	146	138	143	164	124	156		151	146	163	158	127	146	124	130	145	126	139	138	149	161	138
		46.2	168	166	185	154	172	153	159	164	172	167		159	180	152	147	130	135	135	144	141		173	166	156	151	144	136	146	164	126	160		141	144	166	157	127	150	127	118	149	128	150	137	149	161	139
		46.5	167	173	189	138	170	157	159	164	171	164		156	172	151	154	132	129	128	140	135		161	168	159	151	144	141	143	169	121	155		142	137	161	153	137	146	121	135	147	133	141	144	147	158	139
		46.9	167	166	190	147	168	158	157	165	169	163		161	177	158	146	132	131	135	139	131		162	162	150	150	148	140	145	166	121	145		147	140	161	148	129	144	127	127	145	130	144	140	142	152	141
		47.2	174	170	190	134	170	157	156	167	170	158		161	168	159	154	133	137	131	144	134		169	160	153	148	145	136	142	159	123	150		148	138	167	146	130	146	126	119	149	128	144	141	150	151	132
		47.5	165	165	190	137	171	155	157	171	168	162		160	171	155	147	135	129	133	143	144		169	167	154	147	142	132	142	165	125	161		147	146	162	152	129	140	119	118	146	128	151	142	145	159	138
		47.9	173	173	192	138	166	158	156	164	173	159		160	174	154	155	133	133	133	141	138		165	161	158	156	143	140	148	168	123	156		146	141	162	157	126	141	120	135	147	127	143	144	147	156	137
		48.2	164	166	194	134	171	157	156	164	173	164		161	175	152	150	128	136	138	142	141		168	160	154	148	148	133	145	172	123	156		149	136	154	153	132	146	120	131	147	129	143	143	144	157	141
		48.5	165	162	196	136	168	155	158	159	163	164		161	175	158	150	136	134	133	142	140		166	160	146	151	137	136	148	169	125	151		136	137	161	153	132	138	124	130	148	133	142	138	146	157	139
		48.9	170	169	196	125	170	158	155	164	172	167		157	182	155	155	137	134	136	143	140		168	166	154	149	145	134	146	165	123	155		143	141	159	161	128	135	121	120	147	134	155	130	144	152	137
		49.2	168	168	197	136	169	158	159	166	169	160		159	175	157	159	130	134	125	140	139		169	167	151	154	148	139	150	166	121	152		145	139	164	161	129	141	127	135	145	124	146	136	144	154	140
		49.5	170	164	190	136	169	159	155	170	166	163		158	172	155	147	134	133	132	136	150		174	169	149	144	147	135	148	169	119	154		148	136	165	150	124	149	118	128	145	129	143	132	140	155	140
		49.9	172	171	194	143	173	155	154	167	169	162		160	183	158	152	130	132	125	148	145		175	164	149	151	143	138	150	169	122	156		144	136	161	152	126	144	119	129	147	131	142	139	147	151	133
		50.2	168	164	189	143	178	154	155	168	172	161		162	168	158	149	124	132	128	134	138		167	162	154	146	149	131	152	168	122	152		146	143	165	153	126	141	123	132	147	132	141	139	145	150	134
		50.5	162	169	185	147	171	155	158	169	173	168		155	175	154	147	129	138	134	138	141		171	166	145	148	140	135	149	167	122	150		154	139	164	148	124	144	122	138	148	129	141	134	150	153	140
		50.9	169	168	188	144	170	151	159	167	167	160		163	173	155	149	137	136	128	141	141		166	160	152	144	147	127	147	173	127	154		145	145	162	160	128	139	113	131	149	131	142	136	138	154	139
		51.2	169	167	184	151	170	151	157	163	171	162		160	172	152	153	132	138	129	135	133		169	163	153	147	143	137	145	162	125	154		140	149	164	153	123	145	119	126	152	133	143	138	143	151	134
		51.5	166	161	190	142	174	153	159	164	176	162		164	172	158	147	128	136	135	142	137		166	168	145	146	141	141	146	171	119	154		143	145	163	152	127	143	119	132	149	126	145	138	142	149	143
		51.9	165	163	185	142	170	151	155	165	167	162		161	170	153	148	128	136	133	138	132		169	166	141	152	143	143	143	173	122	150		146	142	166	158	130	145	117	133	146	130	142	137	140	158	139
		52.2	167	174	196	149	171	157	160	167	166	163		160	180	158	149	125	135	134	139	134		167	169	155	150	145	141	148	167	122	154		144	145	161	160	129	141	123	119	143	126	147	135	142	154	140
		52.5	166	167	196	130	170	157	159	170	172	161		159	178	158	150	134	134	137	141	136		170	169	147	145	139	144	149	169	120	156		145	145	157	153	127	144	115	120	143	131	147	128	142	156	135
		52.9	169	169	189	136	178	156	160	168	171	160		156	180	160	147	135	134	131	140	144		164	162	152	142	143	138	147	171	121	157		142	144	156	157	129	142	117	127	143	126	141	136	144	149	139
		53.2	170	174	192	142	178	156	151	167	171	158		158	175	156	145	131	137	127	134	146		166	165	149	148	146	139	147	169	121	151		145	146	164	158	125	139	118	133	147	130	144	135	143	158	140
		53.5	171	170	188	126	180	152	156	169	174	159		157	167	157	143	134	126	133	139	135		169	169	152	147	146	138	146	165	121	153		138	141	164	154	127	140	130	130	150	129	146	129	145	150	133
		53.9	163	176	200	142	172	155	152	165	164	158		158	172	157	149	131	131	136	142	135		160	167	143	147	146	142	144	164	117	158		138	145	160	156	127	147	126	130	144	128	141	129	139	156	135
		54.2	169	167	194	137	172	153	154	164	171	158		156	173	157	142	129	134	132	135	135		171	169	141	149	145	137	148	163	116	152		140	147	167	161	127	138	126	133	145	132	146	139	140	153	141
		54.5	170	168	196	146	179	155	154	163	181	160		162	181	155	141	129	138	135	139	139		165	165	146	150	139	143	145	169	120	148		145	145	160	155	128	144	130	120	145	129	147	131	142	154	132
		54.9	167	169	191	135	179	156	159	161	170	158		161	173	158	148	134	132	130	134	136		171	170	145	149	145	139	143	165	117	153		150	145	161	154	124	142	126	128	150	126	150	131	139	161	137
		55.2	168	166	197	138	176	151	150	165	171	162		162	173	161	141	135	131	131	137	138		161	171	150	150	141	138	147	167	116	158		146	146	161	158	126	138	128	114	142	129	147	133	141	155	131
		55.5	169	179	196	141	183	156	155	166	171	160		161	168	153	148	132	132	130	141	135		169	168	145	152	152	133	144	168	119	154		141	142	167	158	123	141	126	119	137	131	137	133	137	153	134
		55.9	162	166	194	139	175	149	152	166	176	159		164	167	157	150	136	133	133	135	141		162	159	140	150	141	144	147	168	118	155		144	142	159	159	131	141	125	119	138	126	145	133	139	155	132
		56.2	167	172	190	147	183	150	157	167	173	163		161	176	160	148	129	136	126	137	145		167	162	154	147	142	140	144	168	117	157		152	144	162	152	133	135	125	124	137	125	140	132	139	153	143
		56.5	164	167	191	143	179	150	156	164	169	163		161	170	156	148	132	131	129	135	139		171	163	153	151	141	140	149	167	115	153		155	142	165	162	131	146	127	127	138	127	135	136	141	158	149
		56.9	166	165	199	138	179	151	155	170	173	164		163	175	159	143	133	139	132	139	140		169	167	141	154	143	139	143	159	120	159		131	148	161	151	131	140	129	120	139	128	144	139	138	153	145
		57.2	162	170	203	142	177	157	156	168	171	162		162	178	155	150	134	132	135	139	140		164	161	148	151	137	144	146	164	120	151		145	149	166	152	125	139	128	125	139	127	137	133	139	154	135
		57.5	172	171	203	138	175	149	153	161	165	157		158	176	160	142	133	130	126	136	142		168	164	143	150	143	136	142	164	118	154		141	149	164	150	121	141	126	128	141	122	138	133	139	160	138
		57.9	171	170	203	136	173	151	158	165	176	161		161	175	160	145	135	134	130	137	147		163	167	147	149	137	143	146	160	123	154		148	144	163	164	122	140	131	130	144	124	140	137	143	157	139
		58.2	173	163	199	147	173	153	151	165	175	163		162	165	159	144	133	136	135	141	139		171	166	148	151	138	127	143	167	122	158		148	144	163	157	121	138	128	115	142	128	142	141	142	156	146
		58.5	177	166	203	140	175	153	154	160	172	157		163	164	155	141	133	134	132	139	145		165	166	152	150	138	127	142	165	122	157		146	141	161	158	126	139	131	126	139	129	140	134	147	155	143
		58.9	171	166	200	152	173	155	144	171	172	161		158	169	157	143	136	132	131	140	138		165	167	156	155	143	143	148	163	120	157		150	148	162	162	125	140	132	127	143	123	142	131	140	158	137
		59.2	172	165	199	147	171	152	156	163	172	158		154	170	161	143	127	138	126	136	140		164	171	152	153	136	145	144	157	117	159		151	143	163	156	127	148	127	133	142	128	136	130	142	155	145
		59.6	174	165	202	139	178	152	152	167	175	161		155	169	156	153	132	134	122	138	142		162	170	147	144	146	142	144	172	122	156		145	142	168	152	126	143	125	115	136	123	135	132	138	153	142
		59.9	172	162	194	147	169	157	153	159	168	159		154	172	159	147	136	135	129	138	140		164	165	151	153	141	138	147	164	120	154		142	141	162	161	123	138	127	127	138	121	140	141	138	153	143
		60.2	172	167	196	141	169	152	157	164	172	162		152	173	158	153	122	138	129	140	142		167	163	149	156	141	143	145	163	122	150		153	141	162	155	123	135	129	116	143	128	138	133	144	149	138
		60.6	176	170	201	136	177	155	154	160	173	159		156	167	153	145	130	138	129	137	147		166	169	150	154	146	137	142	167	122	156		153	149	164	156	123	139	129	119	140	124	144	137	142	153	141
		60.9	174	169	196	139	170	155	155	168	174	162		155	166	155	147	130	138	129	133	145		164	168	149	148	136	148	147	163	125	160		148	150	166	154	125	144	127	127	145	126	142	135	144	156	139
		61.2	171	166	191	144	174	154	156	163	179	159		153	166	157	144	134	134	129	133	136		171	168	156	146	145	144	148	166	123	155		155	143	164	160	126	149	125	118	142	129	139	142	140	154	142
		61.6	173	171	194	140	174	153	152	161	177	160		158	165	160	146	130	134	129	134	140		163	165	151	145	143	139	147	166	126	154		142	152	164	154	121	139	127	129	144	125	136	131	142	155	138
		61.9	170	171	199	141	173	155	154	163	170	162		160	165	155	145	134	134	133	137	137		166	170	145	151	144	141	145	171	121	153		149	143	165	152	128	143	125	112	142	127	132	138	144	149	143
		62.2	171	166	197	135	168	157	154	161	176	165		155	176	153	142	135	130	134	131	137		162	171	154	147	145	148	151	167	118	153		150	148	167	155	125	142	121	124	140	126	139	134	145	151	145
		62.6	174	167	197	141	173	161	158	162	176	163		154	174	162	149	135	134	128	135	148		165	168	150	152	145	141	146	169	121	156		145	143	163	151	125	143	132	127	142	123	145	142	144	150	150
		62.9	168	168	199	139	177	157	155	162	172	164		158	175	159	147	133	132	134	134	139		166	171	151	151	149	146	146	167	119	158		157	150	162	157	131	138	125	128	142	131	139	134	150	152	138
		63.2	174	170	201	140	178	151	157	166	168	166		158	178	155	149	136	132	127	138	142		167	169	148	157	144	146	149	170	122	158		152	144	166	158	127	139	128	130	141	131	148	143	145	158	142
		63.6	173	166	201	137	173	157	150	166	169	164		159	173	157	139	135	133	134	138	141		165	166	149	152	144	141	148	168	122	157		158	145	167	155	128	135	125	124	141	130	146	143	147	157	137
		63.9	168	168	202	133	169	158	155	162	171	162		158	177	158	147	133	126	134	132	139		162	175	155	151	146	144	150	171	118	155		143	147	166	161	130	140	129	129	137	124	137	132	146	152	141
		64.2	167	171	194	135	164	157	156	164	175	161		158	170	157	146	130	128	127	136	149		168	174	159	147	146	138	150	170	118	154		144	139	166	155	124	138	121	130	140	132	137	127	150	149	140
		64.6	164	164	203	142	164	155	152	164	175	167		159	175	158	145	141	136	137	142	140		164	168	152	147	143	144	142	173	122	153		144	148	166	154	122	143	125	129	141	128	136	134	144	154	141
		64.9	167	169	188	139	172	158	155	166	176	164		158	176	153	144	132	134	131	139	148		164	171	153	151	145	147	146	165	117	153		151	147	162	158	120	137	126	116	143	129	136	140	140	155	145
		65.2	171	166	185	149	172	152	153	166	172	163		159	175	157	148	131	127	129	138	136		165	168	145	155	144	143	143	170	117	154		151	148	162	156	124	136	129	131	141	126	140	134	142	153	137
		65.6	173	166	193	140	174	160	157	165	173	160		156	174	161	151	131	138	135	140	137		166	169	150	151	147	148	143	173	119	157		146	145	155	151	126	144	126	131	139	125	142	140	139	157	138
		65.9	167	171	189	140	171	157	155	163	174	162		156	179	162	146	130	134	138	131	144		165	169	152	154	139	145	147	173	120	152		145	139	154	155	121	137	127	119	139	127	143	138	138	158	131
		66.2	168	170	194	144	167	156	158	166	175	160		154	179	160	149	129	136	136	138	142		166	161	154	155	143	145	152	171	123	155		148	143	153	151	127	139	123	129	141	128	144	140	143	156	141
		66.6	169	167	195	146	166	154	158	161	170	160		163	179	160	147	129	134	136	135	140		160	168	153	154	142	136	147	170	123	164		152	148	159	156	123	135	125	128	145	130	135	137	146	153	136
		66.9	166	166	190	140	172	154	157	160	169	157		157	176	154	144	135	134	127	141	143		163	168	157	152	148	144	147	169	124	159		151	147	159	159	121	139	125	114	147	124	143	138	139	156	137
		67.2	166	165	191	145	171	152	155	167	177	161		156	175	161	138	123	134	136	134	149		162	170	154	147	145	150	143	168	122	161		152	144	161	152	128	142	125	121	132	124	141	131	140	152	140
		67.6	165	170	191	148	167	153	157	159	175	162		159	182	163	157	134	136	127	136	146		166	164	154	152	137	143	148	170	125	155		146	148	162	151	122	138	125	121	141	127	143	138	143	156	139
		67.9	170	167	190	134	169	152	154	160	176	165		158	177	158	158	133	128	128	138	152		162	168	153	154	145	138	147	165	123	155		144	148	164	158	122	140	123	133	142	130	149	128	140	148	135
		68.2	166	167	185	140	175	153	150	160	171	163		156	184	162	154	134	129	128	133	139		167	172	155	153	143	142	143	168	125	164		136	141	161	156	125	138	122	131	143	123	139	132	137	153	139
		68.6	168	165	191	151	170	163	152	163	166	155		157	185	160	148	136	133	130	136	141		164	166	149	154	142	136	147	165	123	155		142	142	163	155	122	137	128	132	146	128	145	134	140	152	144
		68.9	169	170	188	147	175	161	151	160	169	168		157	180	163	145	134	132	132	138	147		171	167	152	149	146	140	144	170	121	155		148	144	163	153	129	141	123	118	139	125	145	130	141	156	139
		69.2	165	168	188	131	167	156	152	164	172	155		160	181	158	146	131	139	133	138	144		169	168	155	160	147	138	146	174	121	157		147	141	165	151	124	137	118	132	145	126	143	135	146	155	137
		69.6	166	170	199	142	164	154	157	162	177	162		164	183	165	145	134	134	132	135	152		162	169	148	154	148	143	149	170	125	156		146	150	161	155	122	138	136	127	143	126	143	129	143	154	138
		69.9	169	171	194	144	168	157	155	163	172	161		158	179	160	146	120	132	133	132	140		163	166	155	156	146	135	147	161	126	158		144	145	159	152	121	144	136	120	139	131	146	131	140	158	129
		70.2	164	171	190	139	167	158	157	165	166	159		160	188	163	141	122	134	136	136	142		166	162	152	152	145	141	144	164	123	152		149	143	159	152	124	139	138	130	141	128	147	125	144	156	136
		70.6	174	170	191	150	169	158	155	162	174	165		159	180	158	147	134	133	137	138	152		166	171	156	157	144	146	146	168	124	155		142	143	159	156	127	139	136	131	141	124	146	135	148	152	137
		70.9	176	170	192	142	172	160	156	161	169	166		162	179	158	150	132	126	132	135	144		165	164	156	157	145	144	149	172	120	158		144	146	162	156	126	140	134	129	143	122	147	127	139	153	139
		71.2	176	169	192	138	175	158	156	159	174	160		158	180	163	148	132	124	135	139	150		163	163	157	158	144	146	153	169	121	160		142	147	164	154	123	139	135	114	140	130	147	131	135	154	136
		71.6	174	172	191	133	168	163	160	161	176	163		159	170	158	157	126	129	132	137	138		165	172	154	152	146	142	149	172	122	157		150	148	155	159	122	138	133	131	147	128	140	128	135	161	137
		71.9	171	172	184	137	172	159	159	160	181	160		159	169	154	150	130	139	129	143	149		169	172	157	149	143	149	151	163	124	157		146	143	157	156	124	144	137	118	139	126	137	131	140	154	140
		72.2	173	166	191	148	173	157	157	159	177	165		160	170	157	149	129	131	136	135	148		160	169	164	154	145	140	144	167	118	155		149	142	168	157	125	139	123	128	139	122	150	129	137	157	140
		72.6	169	169	197	144	172	157	154	160	177	163		163	175	161	153	130	129	142	131	147		167	167	155	155	149	137	146	170	124	159		151	142	165	157	122	138	131	127	142	127	139	132	142	154	138
		72.9	173	170	190	141	168	161	163	165	168	166		159	177	156	147	137	132	139	134	141		165	167	153	151	145	145	149	159	124	157		144	145	160	158	125	130	138	131	141	125	141	134	139	154	139
		73.2	173	166	192	139	164	156	155	170	179	165		154	179	161	144	132	130	137	136	143		166	162	153	151	147	134	145	170	115	158		145	151	161	157	126	137	135	116	140	126	140	134	135	160	143
		73.5	172	171	197	138	165	160	157	158	182	166		154	178	159	151	127	136	137	143	145		168	162	153	153	142	143	149	163	116	157		151	144	160	159	136	148	132	115	144	130	145	128	135	149	144
		73.9	165	168	193	151	166	158	155	160	182	164		156	179	158	152	130	134	135	133	142		165	170	151	156	142	143	147	171	117	160		147	145	160	149	130	142	135	134	138	125	146	131	136	151	137
		74.2	168	166	195	151	169	156	153	157	178	163		154	175	159	145	131	136	135	137	150		160	172	156	155	142	142	144	171	118	153		150	147	160	156	125	135	135	128	141	125	147	132	136	159	133
		74.5	168	163	197	142	167	156	156	160	172	165		151	180	155	153	134	133	131	132	148		160	166	151	154	142	141	150	171	115	154		146	149	167	156	129	136	133	120	142	130	149	139	133	159	140
		74.9	175	163	201	139	173	157	159	154	178	161		153	180	158	154	139	137	132	134	144		158	174	148	148	142	148	147	164	124	153		143	152	162	157	127	137	132	127	145	126	141	128	138	160	138
		75.2	176	166	193	145	173	167	155	164	177	171		152	176	156	153	136	134	133	133	145		161	171	150	154	146	142	147	165	115	156		142	138	155	159	125	133	133	124	146	127	140	140	136	150	136
		75.5	179	169	203	151	177	148	158	161	174	164		155	175	155	144	135	136	132	133	151		161	169	154	150	143	139	153	176	117	149		150	147	159	161	124	135	132	133	142	128	147	136	134	158	140
		75.9	171	165	202	141	173	156	156	162	176	164		157	178	159	146	137	132	133	138	149		168	165	147	154	142	139	152	170	117	152		146	142	164	158	124	141	127	129	145	122	142	138	136	157	142
		76.2	171	168	190	135	173	158	155	163	181	172		156	179	157	147	140	140	135	135	147		163	169	162	152	140	146	153	171	119	146		155	147	166	153	126	140	129	118	141	122	139	130	135	153	143
		76.5	175	165	190	133	163	158	155	160	171	163		155	176	156	144	134	137	131	134	147		161	171	150	151	140	137	149	165	122	155		151	144	161	163	124	136	131	116	145	128	139	131	138	157	139
		76.9	170	167	197	137	169	158	155	160	171	172		157	180	160	145	138	132	132	136	145		165	171	151	155	146	141	148	169	124	150		151	142	161	160	125	138	133	118	142	123	139	133	139	157	143
		77.2	171	165	197	140	174	160	154	160	172	169		152	187	160	146	132	131	132	139	146		166	166	155	148	142	136	145	170	117	152		151	145	168	160	121	141	132	130	140	124	139	138	141	152	137
		77.5	167	171	195	139	172	153	154	165	176	164		153	179	153	150	132	127	136	139	149		167	174	154	151	139	137	148	175	117	145		151	146	173	161	125	137	136	119	146	122	139	132	138	157	140
		77.9	174	170	197	148	173	162	158	163	174	168		160	174	153	149	132	130	133	134	146		171	171	147	155	146	143	156	162	121	157		153	144	162	157	123	134	134	130	139	125	139	136	137	160	141
		78.2	172	168	195	138	174	157	154	161	174	165		159	186	154	152	132	134	132	137	142		167	167	150	152	139	137	150	168	119	155		153	141	167	154	126	141	133	129	136	127	139	133	132	161	141
		78.5	170	167	199	134	170	154	155	161	175	161		153	172	157	144	133	135	127	138	152		169	169	146	154	144	139	151	168	118	151		145	142	167	159	125	139	133	128	144	127	139	126	135	162	141
		78.9	174	173	192	133	172	157	158	166	165	165		156	183	158	147	135	134	132	130	150		166	168	159	152	142	137	149	170	112	155		138	145	170	159	124	140	131	132	138	128	139	127	130	161	142
		79.2	171	170	197	149	170	162	159	162	173	171		156	175	158	146	129	132	130	135	148		166	167	149	149	144	139	151	166	116	150		148	145	170	164	123	141	135	125	144	131	139	130	133	152	140
		79.5	166	169	196	142	170	160	155	158	175	167		148	179	159	151	135	138	136	133	147		166	165	145	153	141	141	148	168	124	155		141	147	170	158	125	138	132	124	145	125	139	139	137	153	146
		79.9	169	169	196	125	169	157	157	161	173	170		158	178	162	145	130	135	135	137	140		162	158	148	152	141	142	155	161	121	146		144	141	169	157	129	143	136	136	146	124	139	138	142	156	141
		80.2	170	176	198	144	174	146	161	160	172	170		154	175	158	149	144	133	131	136	149		163	168	153	151	138	142	152	173	122	148		145	144	160	158	125	135	136	133	143	130	139	135	137	156	141
		80.5	174	167	190	126	175	152	158	158	171	170		157	171	155	145	136	137	133	137	146		167	167	156	152	139	140	155	173	124	150		146	144	157	163	127	141	131	135	139	123	139	132	134	158	139
		80.9	164	167	195	140	170	153	159	159	181	158		155	173	160	144	131	131	128	132	143		167	173	156	146	137	133	147	171	128	151		145	148	154	163	132	137	135	134	140	128	139	130	138	154	141
[truncated: 27 more columns]

## Sheet: Figure 2E
0-0-0	Home cage	0-0-2	14-0-0	14-7-0	14-7-2	14-14-0
1.00359	1.13009	1.02097	1.29947	1.11727	1.18137	0.955725
0.436907	0.983361	0.869683	1.42882	0.913132	1.43309	1.09875
0.948745	0.919542	0.745178	1.21827	1.04148	1.29462	0.977378
0.869113	0.820109	1.01556	1.08878	1.06627	1.27497	0.687911
1.28779	1.12368	0.917263	1.1204	1.20388	0.91712	0.601668
1.12297	0.859996	1.17981	1.17738	1.57839	1.50002	1.37121
0.825665	1.24349	1.24092	1.47774	0.942221	1.55192	0.968765
1.28732	0.666528	1.34857	1.49883	0.96082		1.03242
1.2179	0.695884	1.44041	1.1208	1.11213
		1.24941

## Sheet: Figure 3B
0-0-0	0-0-2	14-0-0	14-7-0	14-7-2	14-14-0
0.552128	0.955303	2.89513	1.47622	1.39127	2.11011
1.83422	1.13268	2.64497	1.43197	0.807182	2.03803
1.11095	0.569151	4.28786	2.75541	1.52688	1.22269
1.51154	1.37129	3.10354	4.13771	1.64694	2.34201
0.423223	1.07514	1.42473	1.65598	1.16168	4.07003
0.838408	0.794582	0.69627	0.419884	1.43537	1.17682
0.638069	0.748992	2.65418	3.29062	1.22241	1.7551
1.09146	1.14058	0.948686	0.83687	1.70649	2.51935
		2.81574	1.69587	1.03868
		3.23573	5.86004

## Sheet: Figure 3C
0-0-0	0-0-2	14-0-0	14-7-0	14-7-2	14-14-0
0.41655	0.158112	0.247564	0.0618879	0.499589	0.537408
1.28534	0.704764	0.288473	0.342767	0.149821	0.626212
1.7196	0.374384	0.141469	0.328866	0.0971331	0.125265
0.511274	0.0881799	0.234173	0.128219	0.0948531	0.0342601
0.378413	0.164846	0.081123	0.141575	0.246993	0.0701041
0.173927	0.307097	0.153242	0.159659	0.306451	0.143949
1.69477	0.157563	0.056318	0.412403	0.258113	0.203778
1.21763	0.198189	0.260814	0.125862		0.158112
1.71191	0.883407	0.159215	0.660717
0.890577	0.829831	0.112079	0.0628748

## Sheet: Figure 3D
0-0-0	0-0-2	14-0-0	14-7-0	14-7-2	14-14-0
1.1371	2.40621	1.15215	1.1993	0.958413	1.11489
1.03369	1.30118	1.98195	1.13411	1.3805	1.42664
1.02355	0.741627	1.72068	1.25579	1.36247	1.23857
1.35354	0.551677	2.52784	0.824442	0.857054	0.912297
0.535593	1.38505	0.945892	1.06544	1.25496	0.78943
0.936609	0.802514	0.990446	0.98137	0.54447	1.32274
0.955268	2.21635	0.786839	1.15291	0.722376	0.859876
1.08952	1.2591	0.906318	1.15291	0.848642	0.553493
1.10032	1.0135	0.731938	0.849201	0.604871
0.834807	1.36247	1.3805	1.24346

## Sheet: Figure 3E
0-0-0	0-0-2	14-0-0	14-7-0	14-7-2	14-14-0
0.775282	0.733141	0.467284	0.242754	0.636491	0.576712
1.35576	0.525994	0.707102	0.597557	0.655606	0.0791728
1.1094	0.58627	0.404351	0.515381	0.259422	0.55806
0.757644	0.291058	0.458157	0.366133	0.351045	0.519122
0.982337	0.512341	0.527726	0.267037	0.218656	0.225964
0.500685	0.721188	0.404351	0.275962	0.464221	0.242913
0.956837	0.261133	0.310839	0.498713	0.353361	0.283503
0.919824	0.360401	0.263722	0.409434	0.417865	0.677518
1.16548	0.415126	0.471915	0.457855	0.941237	0.238169
1.47675	0.328706	0.458157	0.284249		0.520832

## Sheet: Figure 4B
EV	ACVR1C-KD
-3.22351	8.50202
18.7037	9.04208
-12.0837	-12.7319
-5.52241	-13.4971
-14.7734	-4.22139
5.45822	-8.915
-9.51037	-3.70858
-0.746879	18.4412
13.5538	-6.73387
	5.09813

[truncated: 54 more sheets: Figure 4C, Figure 4D, Figure 4E, Figure 4F, Figure 4G, Figure 4H, Figure 5B, Figure 5C, Figure 5D, Figure 5E, Figure 5F, Figure 5G, Figure 5H, Figure 6A, Figure 6B, Figure 6C, Figure 6D, Figure 6E, Figure 6F, Figure 6G …]
